# Supplementary material for: Distinct Signature of Altered Homeostasis in Aging Rod Photoreceptors: Implications for Retinal Diseases
Source: PLoS One. 2010 Nov 8;5(11):e13885. doi: 10.1371/journal.pone.0013885 (PMC2975639; doi:10.1371/journal.pone.0013885)
Supplement: Table S1 — 413 probe sets showed significant differential expression with age. (0.24 MB XLS) [file pone.0013885.s001.xls]

## Sheet: Table S1
Probe Set ID	Gene Symbol	FC 5mo vs 1.5mo	FC 12mo vs 1.5mo	FC 12mo vs 5mo	Gene Title	Gene Ontology Biological Process	Gene Ontology Cellular Component
1456468_x_at	1110012N22Rik	1.25155	1.73892	1.38941	RIKEN cDNA 1110012N22 gene	0007049 // cell cycle // inferred from electronic annotation /// 0007067 // mitosis // inferred from electronic annotation /// 0045941 // positive regulation of transcription // inferred from genetic interaction /// 0045941 // positive regulation of transcription // inferred from mutant phenotype /// 0051301 // cell division // inferred from electronic annotation /// 0051726 // regulation of cell…	0001939 // female pronucleus // inferred from direct assay /// 0001940 // male pronucleus // inferred from direct assay /// 0005634 // nucleus // inferred from direct assay /// 0005634 // nucleus // inferred from sequence or structural similarity /// 0005634 // nucleus // inferred from electronic annotation /// 0005737 // cytoplasm // inferred from direct assay /// 0005737 // cytoplasm // inferre…
1436747_at	1110014K08Rik	-1.88496	-1.14752	1.64264	RIKEN cDNA 1110014K08 gene
1424364_a_at	1110020P15Rik	-1.70186	-1.31832	1.29093	RIKEN cDNA 1110020P15 gene	0007242 // intracellular signaling cascade // inferred from electronic annotation /// 0009987 // cellular process // inferred from electronic annotation /// 0035023 // regulation of Rho protein signal transduction // inferred from electronic annotation /// 0051726 // regulation of cell cycle // inferred from electronic annotation	0005622 // intracellular // inferred from electronic annotation
1434340_at	1110020P15Rik	-6.53993	-5.35226	1.2219	RIKEN cDNA 1110020P15 gene	0001782 // B cell homeostasis // inferred from mutant phenotype /// 0006350 // transcription // inferred from electronic annotation /// 0006355 // regulation of transcription, DNA-dependent // inferred from electronic annotation /// 0007250 // activation of NF-kappaB-inducing kinase activity // inferred from direct assay	0005634 // nucleus // inferred from electronic annotation /// 0005737 // cytoplasm // inferred from direct assay /// 0005737 // cytoplasm // inferred from electronic annotation
1434341_x_at	1110020P15Rik	-2.84599	-2.3681	1.2018	RIKEN cDNA 1110020P15 gene /// predicted gene, EG622178	0002474 // antigen processing and presentation of peptide antigen via MHC class I // inferred from electronic annotation /// 0006955 // immune response // inferred from electronic annotation /// 0019882 // antigen processing and presentation // inferred from electronic annotation	0005615 // extracellular space // inferred from reviewed computational analysis /// 0016020 // membrane // inferred from electronic annotation /// 0016021 // integral to membrane // inferred from reviewed computational analysis /// 0016021 // integral to membrane // inferred from electronic annotation /// 0042612 // MHC class I protein complex // inferred from electronic annotation
1436213_a_at	1110028C15Rik	-1.3895	-1.51074	-1.08725	RIKEN cDNA 1110028C15 gene	0006468 // protein amino acid phosphorylation // inferred from electronic annotation /// 0007242 // intracellular signaling cascade // inferred from electronic annotation	0005615 // extracellular space // inferred from reviewed computational analysis
1458128_at	1110028C15Rik	-1.44091	-2.22326	-1.54296	RIKEN cDNA 1110028C15 gene
1447202_at	1200009F10Rik	1.06192	1.64968	1.55349	RIKEN cDNA 1200009F10 gene	0008152 // metabolic process // inferred from electronic annotation /// 0008654 // phospholipid biosynthetic process // inferred from direct assay /// 0008654 // phospholipid biosynthetic process // inferred from electronic annotation	0000139 // Golgi membrane // inferred from electronic annotation /// 0005783 // endoplasmic reticulum // inferred from direct assay /// 0005783 // endoplasmic reticulum // inferred from electronic annotation /// 0005789 // endoplasmic reticulum membrane // inferred from electronic annotation /// 0005794 // Golgi apparatus // inferred from direct assay /// 0005794 // Golgi apparatus // inferred fr…
1423118_at	1200014J11Rik	1.76614	1.62146	-1.08923	RIKEN cDNA 1200014J11 gene	0006350 // transcription // inferred from electronic annotation /// 0006354 // RNA elongation // inferred from electronic annotation /// 0006355 // regulation of transcription, DNA-dependent // inferred from electronic annotation /// 0006357 // regulation of transcription from RNA polymerase II promoter // inferred from electronic annotation /// 0045449 // regulation of transcription // inferred …	0005634 // nucleus // inferred from electronic annotation
1420810_at	1500003O03Rik	1.66597	1.70001	1.02044	RIKEN cDNA 1500003O03 gene /// similar to EF-hand Ca2+ binding protein p22	0001656 // metanephros development // inferred from mutant phenotype /// 0006935 // chemotaxis // inferred from electronic annotation /// 0007186 // G-protein coupled receptor protein signaling pathway // inferred from electronic annotation /// 0007275 // multicellular organismal development // inferred from electronic annotation /// 0007399 // nervous system development // inferred from electron…	0005576 // extracellular region // inferred from electronic annotation /// 0005615 // extracellular space // inferred from direct assay /// 0016021 // integral to membrane // inferred from electronic annotation
1420642_a_at	2010100O12Rik	-1.59465	-1.00661	1.58418	RIKEN cDNA 2010100O12 gene
1431130_at	2010110P09Rik	1.3381	1.53637	1.14817	RIKEN cDNA 2010110P09 gene		0016020 // membrane // inferred from electronic annotation /// 0016021 // integral to membrane // inferred from electronic annotation
1433208_at	2210017G18Rik	-1.31677	-1.78665	-1.35684	RIKEN cDNA 2210017G18 gene	0006817 // phosphate transport // inferred from electronic annotation /// 0007155 // cell adhesion // inferred from electronic annotation	0005576 // extracellular region // inferred from electronic annotation /// 0005578 // proteinaceous extracellular matrix // inferred from electronic annotation /// 0005581 // collagen // inferred from electronic annotation /// 0005587 // collagen type IV // inferred from direct assay /// 0005604 // basement membrane // inferred from direct assay /// 0005604 // basement membrane // inferred from e…
1453368_at	2310003H01Rik	-1.07843	-1.51221	-1.40223	RIKEN cDNA 2310003H01 gene	0006468 // protein amino acid phosphorylation // inferred from electronic annotation /// 0006950 // response to stress // inferred from sequence or structural similarity /// 0007243 // protein kinase cascade // inferred from sequence or structural similarity	0005737 // cytoplasm // inferred from electronic annotation /// 0005737 // cytoplasm // inferred from sequence or structural similarity
1451385_at	2310056P07Rik	-1.59123	-1.14267	1.39256	RIKEN cDNA 2310056P07 gene	0006350 // transcription // inferred from electronic annotation /// 0006355 // regulation of transcription, DNA-dependent // inferred from electronic annotation	0005622 // intracellular // inferred from electronic annotation /// 0005634 // nucleus // inferred from electronic annotation
1432515_at	2410124H12Rik	2.61302	4.16361	1.59341	RIKEN cDNA 2410124H12 gene	0006350 // transcription // inferred from electronic annotation /// 0006355 // regulation of transcription, DNA-dependent // inferred from electronic annotation	0005622 // intracellular // inferred from electronic annotation /// 0005634 // nucleus // inferred from electronic annotation
1431551_at	2610028D06Rik	1.0933	-1.53519	-1.67843	RIKEN cDNA 2610028D06 gene		0016020 // membrane // inferred from electronic annotation /// 0016021 // integral to membrane // inferred from reviewed computational analysis /// 0016021 // integral to membrane // inferred from electronic annotation
1431845_at	2810016G10Rik	1.08428	1.56181	1.44041	RIKEN cDNA 2810016G10 gene	0042127 // regulation of cell proliferation // inferred from sequence or structural similarity /// 0042254 // ribosome biogenesis and assembly // inferred from electronic annotation	0005634 // nucleus // inferred from sequence or structural similarity /// 0005634 // nucleus // inferred from electronic annotation /// 0005730 // nucleolus // inferred from sequence or structural similarity
1422172_x_at	2810408B13Rik	1.62658	1.97997	1.21726	RIKEN cDNA 2810408B13 gene	0001539 // ciliary or flagellar motility // inferred from electronic annotation /// 0006935 // chemotaxis // inferred from electronic annotation	0009288 // flagellin-based flagellum // inferred from electronic annotation
1432757_at	2900011L18Rik	1.88048	1.35247	-1.39041	RIKEN cDNA 2900011L18 gene	0006350 // transcription // inferred from electronic annotation /// 0006355 // regulation of transcription, DNA-dependent // inferred from electronic annotation	0005622 // intracellular // inferred from electronic annotation /// 0005634 // nucleus // inferred from electronic annotation
1429625_at	2900054C01Rik	1.27464	1.68908	1.32514	RIKEN cDNA 2900054C01 gene	0032313 // regulation of Rab GTPase activity // inferred from electronic annotation /// 0032880 // regulation of protein localization // inferred from sequence or structural similarity	0005622 // intracellular // inferred from electronic annotation /// 0005634 // nucleus // inferred from sequence or structural similarity /// 0005769 // early endosome // inferred from sequence or structural similarity /// 0005794 // Golgi apparatus // inferred from sequence or structural similarity
1453709_at	3426406O18Rik	1.16907	1.55666	1.33154	RIKEN cDNA 3426406O18 gene	0006897 // endocytosis // not recorded /// 0006897 // endocytosis // inferred from sequence or structural similarity /// 0006915 // apoptosis // inferred from sequence or structural similarity /// 0006919 // caspase activation // inferred from sequence or structural similarity /// 0042981 // regulation of apoptosis // inferred from sequence or structural similarity /// 0048268 // clathrin coat as…	0005737 // cytoplasm // not recorded /// 0005794 // Golgi apparatus // inferred from sequence or structural similarity /// 0030136 // clathrin-coated vesicle // inferred from sequence or structural similarity
1430614_at	4632415K11Rik	-1.19321	-1.71166	-1.4345	RIKEN cDNA 4632415K11 gene	0000184 // nuclear-transcribed mRNA catabolic process, nonsense-mediated decay // inferred from electronic annotation	0005634 // nucleus // inferred from electronic annotation /// 0005737 // cytoplasm // inferred from electronic annotation
1429332_at	4632427E13Rik	1.14495	-1.47773	-1.69193	RIKEN cDNA 4632427E13 gene
1456201_at	4632427E13Rik	1.37757	-1.12266	-1.54655	RIKEN cDNA 4632427E13 gene
1432720_at	4833412K13Rik	1.72468	1.27476	-1.35294	RIKEN cDNA 4833412K13 gene	0006512 // ubiquitin cycle // inferred from electronic annotation /// 0007242 // intracellular signaling cascade // inferred from electronic annotation	0005737 // cytoplasm // inferred from sequence or structural similarity /// 0005737 // cytoplasm // inferred from electronic annotation
1432719_at	4833412K13Rik	1.29517	-1.26854	-1.64299	RIKEN cDNA 4833412K13 gene	0002474 // antigen processing and presentation of peptide antigen via MHC class I // inferred from electronic annotation /// 0006955 // immune response // inferred from electronic annotation /// 0019882 // antigen processing and presentation // inferred from electronic annotation	0005615 // extracellular space // inferred from reviewed computational analysis /// 0016020 // membrane // inferred from electronic annotation /// 0016021 // integral to membrane // inferred from reviewed computational analysis /// 0016021 // integral to membrane // inferred from electronic annotation /// 0042612 // MHC class I protein complex // inferred from electronic annotation
1453889_at	4930461C15Rik	1.45506	1.68045	1.1549	RIKEN cDNA 4930461C15 gene	0000738 // DNA catabolic process, exonucleolytic // inferred from electronic annotation /// 0000738 // DNA catabolic process, exonucleolytic // inferred from sequence or structural similarity /// 0006281 // DNA repair // non-traceable author statement /// 0006310 // DNA recombination // non-traceable author statement /// 0006350 // transcription // inferred from electronic annotation /// 0006353 …	0005622 // intracellular // inferred from electronic annotation /// 0005634 // nucleus // inferred by curator /// 0005634 // nucleus // inferred from electronic annotation /// 0005730 // nucleolus // inferred from electronic annotation /// 0005730 // nucleolus // inferred from sequence or structural similarity
1454702_at	4930503L19Rik	1.03493	-1.60791	-1.66408	RIKEN cDNA 4930503L19 gene		0012505 // endomembrane system // inferred from electronic annotation /// 0016020 // membrane // inferred from electronic annotation
1429066_at	4930565B19Rik	-1.08583	-1.50421	-1.3853	RIKEN cDNA 4930565B19 gene		0012505 // endomembrane system // inferred from electronic annotation /// 0016020 // membrane // inferred from electronic annotation
1457939_at	4930578N16Rik	-1.47865	-2.19666	-1.48558	RIKEN cDNA 4930578N16 gene	0001702 // gastrulation with mouth forming second // inferred from genetic interaction /// 0001934 // positive regulation of protein amino acid phosphorylation // inferred from sequence or structural similarity /// 0006468 // protein amino acid phosphorylation // inferred from electronic annotation /// 0007178 // transmembrane receptor protein serine/threonine kinase signaling pathway // inferred…	0005737 // cytoplasm // inferred from electronic annotation /// 0016020 // membrane // inferred from electronic annotation /// 0016021 // integral to membrane // inferred from reviewed computational analysis /// 0016021 // integral to membrane // inferred from electronic annotation
1431538_at	4931415C17Rik	1.88638	1.74276	-1.08241	RIKEN cDNA 4931415C17 gene	0042127 // regulation of cell proliferation // inferred from sequence or structural similarity /// 0042254 // ribosome biogenesis and assembly // inferred from electronic annotation	0005634 // nucleus // inferred from sequence or structural similarity /// 0005634 // nucleus // inferred from electronic annotation /// 0005730 // nucleolus // inferred from sequence or structural similarity
1453663_at	4932442E05Rik	1.1557	-1.35687	-1.56813	RIKEN cDNA 4932442E05 gene	0006096 // glycolysis // inferred from reviewed computational analysis	0005737 // cytoplasm // inferred from electronic annotation
1431500_at	4933406J10Rik	1.00021	1.63132	1.63098	RIKEN cDNA 4933406J10 gene	0006350 // transcription // inferred from electronic annotation /// 0006355 // regulation of transcription, DNA-dependent // inferred from electronic annotation	0005634 // nucleus // inferred from electronic annotation
1433016_s_at	4933412F11Rik	1.18154	2.4299	2.05656	RIKEN cDNA 4933412F11 gene /// oppositely-transcribed ressorted locus Y Chr	0006464 // protein modification process // inferred from reviewed computational analysis /// 0006464 // protein modification process // inferred from electronic annotation	0005737 // cytoplasm // inferred from electronic annotation
1433047_at	5330430B06Rik	-2.07087	-1.64638	1.25783	RIKEN cDNA 5330430B06 gene	0006629 // lipid metabolic process // inferred from reviewed computational analysis /// 0016192 // vesicle-mediated transport // inferred from reviewed computational analysis	0005829 // cytosol // inferred from sequence or structural similarity
1428748_at	5830428H23Rik	1.92663	1.44328	-1.3349	RIKEN cDNA 5830428H23 gene
1436072_at	5830428H23Rik	1.77492	1.51043	-1.1751	RIKEN cDNA 5830428H23 gene
1433377_at	5830445D09Rik	2.03289	2.3222	1.14232	RIKEN cDNA 5830445D09 gene		0005737 // cytoplasm // inferred from electronic annotation
1453015_at	5830471E12Rik	-1.53573	-1.81533	-1.18206	RIKEN cDNA 5830471E12 gene
1432714_at	6430709C05Rik	1.41169	-1.43954	-2.03218	RIKEN cDNA 6430709C05 gene
1456282_at	6720457D02Rik	2.05967	2.3934	1.16203	RIKEN cDNA 6720457D02 gene
1451570_a_at	6720467C03Rik	1.5317	1.73037	1.1297	RIKEN cDNA 6720467C03 gene	0006350 // transcription // inferred from electronic annotation /// 0006355 // regulation of transcription, DNA-dependent // inferred from electronic annotation /// 0006512 // ubiquitin cycle // inferred from electronic annotation	0005622 // intracellular // inferred from electronic annotation /// 0005634 // nucleus // inferred from electronic annotation
1430074_x_at	8430426H19Rik	2.19921	2.30443	1.04785	RIKEN cDNA 8430426H19 gene
1429344_at	9130022-E09	-2.2988	-3.07622	-1.33819	hypothetical 9130022E09
1458972_at	9330112F22Rik	-1.32493	-2.54912	-1.92396	RIKEN cDNA 9330112F22 gene	0006512 // ubiquitin cycle // inferred from electronic annotation /// 0016055 // Wnt receptor signaling pathway // inferred from electronic annotation
1433379_at	9430019H13Rik	-1.01877	-1.65536	-1.62486	RIKEN cDNA 9430019H13 gene		0005622 // intracellular // inferred from electronic annotation /// 0005634 // nucleus // inferred from electronic annotation
1453429_at	9530057J20Rik	1.63186	1.75467	1.07525	predicted gene, EG665756 /// predicted gene, EG665787///RIKEN cDNA 9530057J20 gene
1437371_at	9930021J17Rik	-1.10008	-1.66512	-1.51363	RIKEN cDNA 9930021J17 gene	0006350 // transcription // inferred from electronic annotation /// 0006355 // regulation of transcription, DNA-dependent // inferred from electronic annotation /// 0006397 // mRNA processing // inferred from electronic annotation /// 0006468 // protein amino acid phosphorylation // inferred from electronic annotation /// 0006468 // protein amino acid phosphorylation // inferred from sequence or …	0005783 // endoplasmic reticulum // inferred from electronic annotation /// 0005789 // endoplasmic reticulum membrane // inferred from direct assay /// 0005789 // endoplasmic reticulum membrane // inferred from electronic annotation /// 0016020 // membrane // inferred from electronic annotation /// 0016021 // integral to membrane // inferred from electronic annotation /// 0030176 // integral to e…
1459302_at	A030007N12Rik	-1.38849	-1.59317	-1.14741	RIKEN cDNA A030007N12 gene	0006281 // DNA repair // inferred from electronic annotation /// 0006350 // transcription // inferred from electronic annotation /// 0006355 // regulation of transcription, DNA-dependent // inferred from electronic annotation /// 0006397 // mRNA processing // inferred from electronic annotation /// 0006974 // response to DNA damage stimulus // inferred from electronic annotation /// 0008380 // RN…	0005634 // nucleus // inferred from electronic annotation /// 0016363 // nuclear matrix // inferred from electronic annotation
1436447_at	A630026N12Rik	-1.50874	-1.25325	1.20386	RIKEN cDNA A630026N12 gene		0016020 // membrane // inferred from electronic annotation /// 0016021 // integral to membrane // inferred from electronic annotation
1456345_at	A630057N01Rik	-1.04374	-1.50218	-1.43923	RIKEN cDNA A630057N01 gene	0005975 // carbohydrate metabolic process // inferred from electronic annotation /// 0005977 // glycogen metabolic process // inferred from electronic annotation /// 0006470 // protein amino acid dephosphorylation // inferred from electronic annotation /// 0007399 // nervous system development // inferred from mutant phenotype /// 0007610 // behavior // inferred from mutant phenotype /// 0016311 …	0005634 // nucleus // inferred from direct assay /// 0005737 // cytoplasm // inferred from direct assay /// 0005737 // cytoplasm // inferred from electronic annotation /// 0005783 // endoplasmic reticulum // inferred from electronic annotation /// 0005829 // cytosol // inferred from sequence or structural similarity
1440236_at	A830039H05Rik	-1.25627	-2.07078	-1.64835	RIKEN cDNA A830039H05 gene	0007015 // actin filament organization // inferred from direct assay /// 0007165 // signal transduction // inferred from electronic annotation /// 0007399 // nervous system development // non-traceable author statement /// 0007399 // nervous system development // inferred from electronic annotation /// 0007517 // muscle development // non-traceable author statement /// 0030041 // actin filament p…	0005737 // cytoplasm // inferred from direct assay /// 0005737 // cytoplasm // inferred from electronic annotation /// 0005856 // cytoskeleton // inferred from electronic annotation /// 0015629 // actin cytoskeleton // inferred from sequence or structural similarity
1427565_a_at	Abcc5	1.09816	-1.38832	-1.52459	ATP-binding cassette, sub-family C (CFTR/MRP), member 5	0006468 // protein amino acid phosphorylation // inferred from reviewed computational analysis /// 0006468 // protein amino acid phosphorylation // inferred from electronic annotation /// 0006916 // anti-apoptosis // inferred from direct assay	0005739 // mitochondrion // inferred from direct assay
1416679_at	Abcd3	1.52208	1.56902	1.03084	ATP-binding cassette, sub-family D (ALD), member 3	0048016 // inositol phosphate-mediated signaling // not recorded
1415984_at	Acadm	1.45056	1.5616	1.07655	acyl-Coenzyme A dehydrogenase, medium chain	0006350 // transcription // inferred from electronic annotation /// 0006355 // regulation of transcription, DNA-dependent // inferred from electronic annotation /// 0016568 // chromatin modification // inferred from electronic annotation /// 0016571 // histone methylation // inferred from direct assay	0000780 // condensed nuclear chromosome, pericentric region // inferred from direct assay /// 0005634 // nucleus // inferred from electronic annotation /// 0005694 // chromosome // inferred from electronic annotation
1451004_at	Acvr2a	1.80573	1.4191	-1.27245	activin receptor IIA
1419140_at	Acvr2b	-1.19077	-1.5126	-1.27027	activin receptor IIB	0007186 // G-protein coupled receptor protein signaling pathway // traceable author statement /// 0009968 // negative regulation of signal transduction // inferred from electronic annotation	0005794 // Golgi apparatus // traceable author statement /// 0016020 // membrane // inferred from electronic annotation
1435825_at	Acvrl1	-1.32787	-2.07506	-1.56271	activin A receptor, type II-like 1	0006512 // ubiquitin cycle // inferred from electronic annotation /// 0007242 // intracellular signaling cascade // inferred from electronic annotation /// 0007275 // multicellular organismal development // inferred from electronic annotation /// 0030539 // male genitalia development // inferred from mutant phenotype
1428198_at	Adal	1.97135	2.09835	1.06443	adenosine deaminase-like	0000209 // protein polyubiquitination // inferred from sequence or structural similarity /// 0006464 // protein modification process // inferred from electronic annotation /// 0006512 // ubiquitin cycle // inferred from electronic annotation /// 0016574 // histone ubiquitination // inferred from sequence or structural similarity /// 0051028 // mRNA transport // inferred from electronic annotation	0005622 // intracellular // inferred from electronic annotation /// 0005634 // nucleus // inferred from electronic annotation /// 0005634 // nucleus // inferred from sequence or structural similarity /// 0005737 // cytoplasm // inferred from electronic annotation
1428199_at	Adal	1.79617	1.87155	1.04197	adenosine deaminase-like
1439276_at	Adar	1.43777	-1.0458	-1.50363	Adenosine deaminase, RNA-specific	0006468 // protein amino acid phosphorylation // inferred from electronic annotation /// 0007242 // intracellular signaling cascade // inferred from electronic annotation	0005615 // extracellular space // inferred from reviewed computational analysis
1433600_at	Adra2a	1.33543	-1.59903	-2.13538	adrenergic receptor, alpha 2a	0032313 // regulation of Rab GTPase activity // inferred from electronic annotation /// 0032880 // regulation of protein localization // inferred from sequence or structural similarity	0005622 // intracellular // inferred from electronic annotation /// 0005634 // nucleus // inferred from sequence or structural similarity /// 0005769 // early endosome // inferred from sequence or structural similarity /// 0005794 // Golgi apparatus // inferred from sequence or structural similarity
1420796_at	Ahrr	1.71438	1.83294	1.06915	aryl-hydrocarbon receptor repressor	0006350 // transcription // inferred from electronic annotation /// 0006355 // regulation of transcription, DNA-dependent // inferred from electronic annotation /// 0006512 // ubiquitin cycle // inferred from electronic annotation	0005622 // intracellular // inferred from electronic annotation /// 0005634 // nucleus // inferred from electronic annotation
1436233_at	AI117581	12.451	13.7624	1.10533	expressed sequence AI117581
1460406_at	AI427122	1.76569	2.51526	1.42452	expressed sequence AI427122
1460307_at	Akt3	1.46309	1.85323	1.26666	thymoma viral proto-oncogene 3
1436119_at	Aldh1l2	1.00947	-1.89865	-1.91663	aldehyde dehydrogenase 1 family, member L2	0006350 // transcription // inferred from electronic annotation /// 0006355 // regulation of transcription, DNA-dependent // inferred from reviewed computational analysis /// 0006355 // regulation of transcription, DNA-dependent // inferred from electronic annotation	0005622 // intracellular // inferred from reviewed computational analysis /// 0005622 // intracellular // inferred from electronic annotation /// 0005634 // nucleus // inferred from reviewed computational analysis /// 0005634 // nucleus // inferred from electronic annotation
1417765_a_at	Amy1	2.23504	2.90334	1.29901	amylase 1, salivary	0007049 // cell cycle // inferred from electronic annotation /// 0007059 // chromosome segregation // inferred from electronic annotation /// 0007067 // mitosis // inferred from electronic annotation /// 0051301 // cell division // inferred from electronic annotation	0000444 // MIS12/MIND type complex // inferred from sequence or structural similarity /// 0005634 // nucleus // inferred from electronic annotation
1420991_at	Ankrd1	1.21459	1.50375	1.23807	ankyrin repeat domain 1 (cardiac muscle)		0005615 // extracellular space // inferred from reviewed computational analysis /// 0005923 // tight junction // inferred from electronic annotation /// 0016020 // membrane // inferred from electronic annotation /// 0016021 // integral to membrane // inferred from reviewed computational analysis /// 0016021 // integral to membrane // inferred from electronic annotation /// 0030054 // cell junctio…
1435809_at	Ankrd34a	1.60089	2.41197	1.50664	ankyrin repeat domain 34A	0006350 // transcription // inferred from electronic annotation /// 0006355 // regulation of transcription, DNA-dependent // inferred from reviewed computational analysis /// 0006355 // regulation of transcription, DNA-dependent // inferred from electronic annotation	0005622 // intracellular // inferred from reviewed computational analysis /// 0005622 // intracellular // inferred from electronic annotation /// 0005634 // nucleus // inferred from reviewed computational analysis /// 0005634 // nucleus // inferred from electronic annotation
1434856_at	Ankrd44	2.06237	2.94743	1.42915	ankyrin repeat domain 44		0005737 // cytoplasm // inferred from electronic annotation /// 0005856 // cytoskeleton // inferred from electronic annotation /// 0005874 // microtubule // inferred from electronic annotation /// 0005881 // cytoplasmic microtubule // inferred from direct assay /// 0005882 // intermediate filament // not recorded
1454745_at	Arhgap29	1.63629	1.69355	1.035	Rho GTPase activating protein 29	0006397 // mRNA processing // inferred from reviewed computational analysis /// 0006397 // mRNA processing // inferred from electronic annotation
1425411_at	Arl4a	-1.31154	-1.61874	-1.23423	ADP-ribosylation factor-like 4A	0006810 // transport // inferred from electronic annotation	0005624 // membrane fraction // not recorded /// 0016020 // membrane // inferred from electronic annotation /// 0016021 // integral to membrane // inferred from reviewed computational analysis /// 0016021 // integral to membrane // inferred from electronic annotation
1459253_at	Arrdc3	-1.14761	-1.90848	-1.663	Arrestin domain containing 3	0006810 // transport // inferred from electronic annotation /// 0006886 // intracellular protein transport // inferred from electronic annotation /// 0007186 // G-protein coupled receptor protein signaling pathway // inferred from physical interaction /// 0008277 // regulation of G-protein coupled receptor protein signaling pathway // inferred from electronic annotation	0005615 // extracellular space // inferred from reviewed computational analysis /// 0016020 // membrane // inferred from electronic annotation /// 0016021 // integral to membrane // inferred from electronic annotation /// 0016021 // integral to membrane // inferred from reviewed computational analysis
1444127_at	Asb1	1.76586	1.12356	-1.57166	Ankyrin repeat and SOCS box-containing protein 1	0006350 // transcription // inferred from electronic annotation /// 0006355 // regulation of transcription, DNA-dependent // inferred from electronic annotation /// 0006357 // regulation of transcription from RNA polymerase II promoter // inferred from direct assay	0005634 // nucleus // inferred from direct assay /// 0005634 // nucleus // inferred from electronic annotation /// 0005737 // cytoplasm // inferred from electronic annotation
1456580_s_at	Atp5d	-1.52841	-1.23147	1.24113	ATP synthase, H+ transporting, mitochondrial F1 complex, delta subunit
1446465_at	Atp6v1b2	-1.0533	-1.68102	-1.59596	ATPase, H+ transporting, lysosomal V1 subunit B2	0006350 // transcription // inferred from electronic annotation /// 0006355 // regulation of transcription, DNA-dependent // inferred from electronic annotation	0005634 // nucleus // inferred from electronic annotation
1415932_x_at	Atp9a	-2.06853	-2.1625	-1.04543	ATPase, class II, type 9A
1420083_at	AU016916	1.66658	2.2416	1.34503	expressed sequence AU016916
1459208_at	AU021889	2.55857	2.49859	-1.024	expressed sequence AU021889
1458814_at	AU022855	1.643	1.05601	-1.55586	expressed sequence AU022855
1434711_at	BC030867	1.18563	1.53635	1.2958	cDNA sequence BC030867
1459904_at	BC030870	1.08701	-1.70281	-1.85098	cDNA sequence BC030870
1446136_at	BC033915	1.36769	-1.3909	-1.90232	CDNA sequence BC033915	0007165 // signal transduction // inferred from electronic annotation /// 0007186 // G-protein coupled receptor protein signaling pathway // inferred from direct assay /// 0007186 // G-protein coupled receptor protein signaling pathway // inferred from electronic annotation /// 0042596 // fear response // inferred from mutant phenotype	0005886 // plasma membrane // inferred from electronic annotation /// 0016020 // membrane // inferred from electronic annotation /// 0016021 // integral to membrane // inferred from electronic annotation
1435918_at	BC055107	-1.40177	-1.50211	-1.07158	cDNA sequence BC055107	0006350 // transcription // inferred from electronic annotation /// 0006355 // regulation of transcription, DNA-dependent // inferred from electronic annotation /// 0016481 // negative regulation of transcription // inferred from direct assay /// 0016568 // chromatin modification // inferred from electronic annotation /// 0045449 // regulation of transcription // inferred from electronic annotati…	0005634 // nucleus // inferred by curator /// 0005634 // nucleus // inferred from electronic annotation
1451681_at	BC089597	2.01844	2.58838	1.28236	cDNA sequence BC089597	0006730 // one-carbon compound metabolic process // inferred from electronic annotation /// 0008152 // metabolic process // inferred from electronic annotation /// 0009058 // biosynthetic process // inferred from electronic annotation /// 0009258 // 10-formyltetrahydrofolate catabolic process // inferred from electronic annotation	0005737 // cytoplasm // inferred from electronic annotation
1452322_a_at	Brwd1	1.03162	-1.54274	-1.59152	bromodomain and WD repeat domain containing 1	0006281 // DNA repair // inferred from electronic annotation /// 0006974 // response to DNA damage stimulus // inferred from electronic annotation	0005634 // nucleus // inferred from electronic annotation
1452503_a_at	Brwd1	-1.08227	-1.5033	-1.38903	bromodomain and WD repeat domain containing 1
1449453_at	Bst1	2.39249	3.36383	1.406	bone marrow stromal cell antigen 1	0006350 // transcription // inferred from electronic annotation /// 0006355 // regulation of transcription, DNA-dependent // inferred from electronic annotation /// 0006396 // RNA processing // inferred from reviewed computational analysis /// 0006396 // RNA processing // inferred from electronic annotation /// 0006397 // mRNA processing // inferred from electronic annotation /// 0016553 // base …	0005622 // intracellular // inferred from reviewed computational analysis /// 0005622 // intracellular // inferred from electronic annotation /// 0005634 // nucleus // inferred from electronic annotation /// 0005737 // cytoplasm // inferred from electronic annotation
1449454_at	Bst1	1.91045	2.6295	1.37637	bone marrow stromal cell antigen 1	0007242 // intracellular signaling cascade // inferred from electronic annotation
1439157_at	Btnl9	4.34867	4.16734	-1.04351	butyrophilin-like 9	0006810 // transport // inferred from electronic annotation /// 0015031 // protein transport // inferred from electronic annotation /// 0016973 // poly(A)+ mRNA export from nucleus // inferred from electronic annotation /// 0051028 // mRNA transport // inferred from electronic annotation /// 0065002 // intracellular protein transport across a membrane // inferred from electronic annotation	0005634 // nucleus // inferred from electronic annotation /// 0005643 // nuclear pore // inferred from electronic annotation /// 0005737 // cytoplasm // inferred from electronic annotation
1417325_at	Btrc	1.59237	1.80778	1.13528	beta-transducin repeat containing protein	0001578 // microtubule bundle formation // inferred from mutant phenotype /// 0007026 // negative regulation of microtubule depolymerization // inferred from electronic annotation /// 0016358 // dendrite development // inferred from mutant phenotype /// 0018107 // peptidyl-threonine phosphorylation // inferred from direct assay	0005737 // cytoplasm // inferred from direct assay /// 0005874 // microtubule // inferred from electronic annotation /// 0005875 // microtubule associated complex // traceable author statement /// 0030425 // dendrite // inferred from direct assay /// 0043198 // dendritic shaft // inferred from direct assay
1432799_at	C030011G24Rik	1.14861	-1.72611	-1.98262	RIKEN cDNA C030011G24 gene	0006810 // transport // inferred from electronic annotation /// 0015031 // protein transport // inferred from electronic annotation
1447725_at	C030034E14Rik	-6.88304	-9.0014	-1.30776	RIKEN cDNA C030034E14 gene	0000902 // cell morphogenesis // inferred from reviewed computational analysis /// 0007017 // microtubule-based process // inferred from electronic annotation /// 0007018 // microtubule-based movement // inferred from electronic annotation /// 0007098 // centrosome cycle // inferred from reviewed computational analysis /// 0051258 // protein polymerization // inferred from electronic annotation	0000242 // pericentriolar material // inferred from reviewed computational analysis /// 0005813 // centrosome // inferred from electronic annotation /// 0005874 // microtubule // inferred from electronic annotation /// 0043234 // protein complex // inferred from electronic annotation
1436162_at	C730048C13Rik	-1.52071	-1.54867	-1.01839	RIKEN cDNA C730048C13 gene	0006464 // protein modification process // inferred from electronic annotation /// 0006512 // ubiquitin cycle // inferred from electronic annotation	0005622 // intracellular // inferred from electronic annotation /// 0005737 // cytoplasm // inferred from electronic annotation
1460139_at	C79256	1.36409	-1.2758	-1.74031	expressed sequence C79256
1440513_at	C80258	-1.12032	-1.86615	-1.66573	expressed sequence C80258	0008033 // tRNA processing // inferred from electronic annotation
1447095_at	C86942	1.57803	-1.18008	-1.86221	expressed sequence C86942	0000122 // negative regulation of transcription from RNA polymerase II promoter // inferred from mutant phenotype /// 0006350 // transcription // inferred from electronic annotation /// 0006355 // regulation of transcription, DNA-dependent // inferred from electronic annotation /// 0007417 // central nervous system development // inferred from genetic interaction /// 0048598 // embryonic morphoge…	0005622 // intracellular // inferred from electronic annotation /// 0005634 // nucleus // inferred from direct assay /// 0005634 // nucleus // inferred from electronic annotation /// 0005667 // transcription factor complex // inferred from direct assay /// 0005667 // transcription factor complex // inferred from electronic annotation
1456622_at	Camsap1	1.37069	-1.23225	-1.68903	calmodulin regulated spectrin-associated protein 1	0006468 // protein amino acid phosphorylation // inferred from electronic annotation /// 0006468 // protein amino acid phosphorylation // inferred from sequence or structural similarity	0005737 // cytoplasm // inferred from electronic annotation
1453000_at	Camsap1l1	1.47715	1.67768	1.13575	calmodulin regulated spectrin-associated protein 1-like 1	0042391 // regulation of membrane potential // inferred from direct assay /// 0042391 // regulation of membrane potential // inferred from genetic interaction /// 0045185 // maintenance of protein location // inferred from direct assay	0005737 // cytoplasm // inferred from electronic annotation /// 0016020 // membrane // inferred from electronic annotation /// 0030425 // dendrite // inferred from direct assay
1435972_at	Cast	2.28637	3.15011	1.37778	calpastatin
1451799_at	Ccdc25	-2.7135	-2.97477	-1.09629	coiled-coil domain containing 25
1445412_at	Ccdc73	1.6458	1.55251	-1.06009	coiled-coil domain containing 73
1437216_at	Ccdc88a	1.31716	1.50137	1.13985	coiled coil domain containing 88A
1417911_at	Ccna2	1.79924	1.40652	-1.27922	cyclin A2	0006810 // transport // inferred from electronic annotation /// 0015871 // choline transport // inferred from direct assay	0016020 // membrane // inferred from electronic annotation /// 0016021 // integral to membrane // inferred from direct assay /// 0016021 // integral to membrane // inferred from electronic annotation
1418710_at	Cd59a	1.71959	2.22031	1.29119	CD59a antigen		0005576 // extracellular region // inferred from electronic annotation
1429830_a_at	Cd59a	1.69715	2.97606	1.75356	CD59a antigen
1458339_at	Cdadc1	-1.55482	-1.96439	-1.26342	cytidine and dCMP deaminase domain containing 1		0005622 // intracellular // inferred from electronic annotation /// 0005634 // nucleus // inferred from electronic annotation
1419497_at	Cdkn1b	-1.45578	-1.67278	-1.14906	cyclin-dependent kinase inhibitor 1B	0016125 // sterol metabolic process // inferred from electronic annotation	0005783 // endoplasmic reticulum // inferred from electronic annotation /// 0005789 // endoplasmic reticulum membrane // inferred from electronic annotation /// 0016020 // membrane // inferred from electronic annotation /// 0016021 // integral to membrane // inferred from reviewed computational analysis /// 0016021 // integral to membrane // inferred from electronic annotation
1440681_at	Chrna7	1.2956	2.35149	1.81498	cholinergic receptor, nicotinic, alpha polypeptide 7
1459233_at	Clasp1	1.12226	-1.48057	-1.66158	CLIP associating protein 1
1455326_at	Clec16a	1.40823	1.64193	1.16595	C-type lectin domain family 16, member A	0042254 // ribosome biogenesis and assembly // inferred from electronic annotation	0005622 // intracellular // inferred from electronic annotation /// 0005634 // nucleus // inferred from electronic annotation
1434165_at	Clic6	3.75116	4.88053	1.30107	chloride intracellular channel 6	0007026 // negative regulation of microtubule depolymerization // inferred from direct assay /// 0007049 // cell cycle // inferred from electronic annotation /// 0007067 // mitosis // inferred from electronic annotation /// 0051301 // cell division // inferred from electronic annotation	0005737 // cytoplasm // inferred from electronic annotation /// 0005813 // centrosome // inferred from electronic annotation /// 0005819 // spindle // inferred from electronic annotation /// 0005856 // cytoskeleton // inferred from electronic annotation /// 0005874 // microtubule // inferred from electronic annotation /// 0005881 // cytoplasmic microtubule // inferred from direct assay
1454866_s_at	Clic6	4.53332	5.82842	1.28568	chloride intracellular channel 6
1425060_s_at	Clip1	1.20846	-1.25375	-1.51511	CAP-GLY domain containing linker protein 1
1453654_at	Cnot10	1.13806	-1.79609	-2.04406	CCR4-NOT transcription complex, subunit 10	0006810 // transport // inferred from electronic annotation /// 0006812 // cation transport // inferred from electronic annotation /// 0008152 // metabolic process // inferred from electronic annotation /// 0015914 // phospholipid transport // inferred from electronic annotation	0016020 // membrane // inferred from electronic annotation /// 0016021 // integral to membrane // inferred from reviewed computational analysis /// 0016021 // integral to membrane // inferred from electronic annotation
1438540_at	Col25a1	4.98312	9.15118	1.83643	collagen, type XXV, alpha 1		0005737 // cytoplasm // inferred from electronic annotation /// 0016020 // membrane // inferred from electronic annotation
1450224_at	Col4a3	5.42422	6.48259	1.19512	collagen, type IV, alpha 3	0007243 // protein kinase cascade // inferred from electronic annotation /// 0009612 // response to mechanical stimulus // inferred from electronic annotation /// 0046513 // ceramide biosynthetic process // inferred from electronic annotation	0005624 // membrane fraction // inferred from electronic annotation /// 0005901 // caveola // inferred from electronic annotation /// 0016020 // membrane // inferred from electronic annotation /// 0016021 // integral to membrane // inferred from electronic annotation
1438779_at	Col4a3	4.51077	5.05152	1.11988	collagen, type IV, alpha 3	0001569 // patterning of blood vessels // inferred from mutant phenotype /// 0001667 // ameboidal cell migration // inferred from mutant phenotype /// 0001764 // neuron migration // inferred from electronic annotation /// 0006935 // chemotaxis // inferred from electronic annotation /// 0006955 // immune response // inferred from electronic annotation /// 0007281 // germ cell development // inferr…	0005576 // extracellular region // inferred from electronic annotation /// 0005615 // extracellular space // inferred from reviewed computational analysis /// 0005615 // extracellular space // inferred from electronic annotation
1425772_at	Col4a4	1.88838	1.56511	-1.20655	collagen, type IV, alpha 4	0006810 // transport // inferred from electronic annotation /// 0006886 // intracellular protein transport // inferred from electronic annotation /// 0015031 // protein transport // inferred from electronic annotation /// 0065002 // intracellular protein transport across a membrane // inferred from electronic annotation	0005739 // mitochondrion // inferred from direct assay /// 0005739 // mitochondrion // inferred from electronic annotation /// 0005743 // mitochondrial inner membrane // inferred from direct assay /// 0005743 // mitochondrial inner membrane // inferred from electronic annotation /// 0005744 // mitochondrial inner membrane presequence translocase complex // inferred from electronic annotation /// …
1418020_s_at	Cpd	1.5396	1.87446	1.21749	carboxypeptidase D	0006810 // transport // inferred from electronic annotation /// 0006869 // lipid transport // inferred from electronic annotation	0005576 // extracellular region // inferred from electronic annotation /// 0005615 // extracellular space // inferred from reviewed computational analysis
1428514_at	Cpne3	1.53969	1.30227	-1.18232	copine III	0006468 // protein amino acid phosphorylation // inferred from direct assay /// 0006468 // protein amino acid phosphorylation // inferred from electronic annotation
1433501_at	Ctso	1.70272	2.84078	1.66838	cathepsin O		0005737 // cytoplasm // inferred from electronic annotation
1435435_at	Cttnbp2	-1.83128	-2.33102	-1.27289	cortactin binding protein 2	0000398 // nuclear mRNA splicing, via spliceosome // inferred from sequence or structural similarity /// 0006397 // mRNA processing // inferred from electronic annotation /// 0008380 // RNA splicing // inferred from electronic annotation /// 0009952 // anterior/posterior pattern formation // inferred from genetic interaction	0005634 // nucleus // inferred from electronic annotation /// 0005681 // spliceosome // inferred from sequence or structural similarity /// 0005681 // spliceosome // inferred from electronic annotation
1451387_s_at	Cuta	-1.502	-1.0859	1.38318	cutA divalent cation tolerance homolog (E. coli)	0001501 // skeletal development // inferred from genetic interaction /// 0001501 // skeletal development // inferred from mutant phenotype /// 0001702 // gastrulation with mouth forming second // inferred from genetic interaction /// 0001822 // kidney development // inferred from genetic interaction /// 0001822 // kidney development // inferred from mutant phenotype /// 0006468 // protein amino a…	0016020 // membrane // inferred from electronic annotation /// 0016021 // integral to membrane // inferred from reviewed computational analysis /// 0016021 // integral to membrane // inferred from electronic annotation
1447500_at	Cux2	1.25229	1.98862	1.58798	cut-like homeobox 2	0000082 // G1/S transition of mitotic cell cycle // inferred from electronic annotation /// 0006813 // potassium ion transport // inferred from genetic interaction /// 0006917 // induction of apoptosis // inferred from electronic annotation /// 0007049 // cell cycle // inferred from electronic annotation /// 0007050 // cell cycle arrest // inferred from direct assay /// 0007050 // cell cycle arre…	0005634 // nucleus // inferred from direct assay /// 0005634 // nucleus // not recorded /// 0005634 // nucleus // inferred from electronic annotation /// 0005737 // cytoplasm // inferred from direct assay /// 0005737 // cytoplasm // inferred from electronic annotation /// 0005829 // cytosol // inferred from direct assay
1417574_at	Cxcl12	-1.64241	-2.12593	-1.2944	chemokine (C-X-C motif) ligand 12	0006350 // transcription // inferred from electronic annotation /// 0006355 // regulation of transcription, DNA-dependent // inferred from electronic annotation /// 0016481 // negative regulation of transcription // inferred from sequence or structural similarity /// 0045449 // regulation of transcription // inferred from electronic annotation /// 0045944 // positive regulation of transcription f…	0005634 // nucleus // inferred from direct assay /// 0005634 // nucleus // not recorded /// 0005634 // nucleus // inferred from sequence or structural similarity /// 0005634 // nucleus // inferred from electronic annotation /// 0005667 // transcription factor complex // inferred from direct assay
1430116_at	Cyp4f41-ps	-1.10309	1.48003	1.63261	cytochrome P450, family 4, subfamily f, polypeptide 41 pseudogene	0001845 // phagolysosome formation // inferred from mutant phenotype /// 0006909 // phagocytosis // inferred from mutant phenotype /// 0007010 // cytoskeleton organization and biogenesis // inferred from electronic annotation /// 0007040 // lysosome organization and biogenesis // inferred from sequence or structural similarity /// 0007165 // signal transduction // inferred from electronic annotat…	0001750 // photoreceptor outer segment // inferred from direct assay /// 0001750 // photoreceptor outer segment // inferred from sequence or structural similarity /// 0001917 // photoreceptor inner segment // inferred from direct assay /// 0001917 // photoreceptor inner segment // inferred from sequence or structural similarity /// 0005737 // cytoplasm // inferred from direct assay /// 0005737 //…
1425529_s_at	D19Wsu162e	1.95856	1.61949	-1.20937	DNA segment, Chr 19, Wayne State University 162, expressed	0006412 // translation // inferred from electronic annotation /// 0042254 // ribosome biogenesis and assembly // inferred from electronic annotation	0005622 // intracellular // inferred from electronic annotation /// 0005737 // cytoplasm // inferred from electronic annotation /// 0005840 // ribosome // inferred from electronic annotation /// 0022626 // cytosolic ribosome // inferred from electronic annotation /// 0030529 // ribonucleoprotein complex // inferred from electronic annotation
1459118_at	D230038C21	1.13756	-1.55433	-1.76815	hypothetical protein D230038C21	0000122 // negative regulation of transcription from RNA polymerase II promoter // inferred from direct assay /// 0006306 // DNA methylation // inferred from direct assay /// 0006306 // DNA methylation // inferred from genetic interaction /// 0006306 // DNA methylation // inferred from electronic annotation /// 0006306 // DNA methylation // inferred from sequence or structural similarity /// 0006…	0000791 // euchromatin // inferred from sequence or structural similarity /// 0000792 // heterochromatin // inferred from direct assay /// 0005634 // nucleus // inferred from direct assay /// 0005634 // nucleus // inferred from electronic annotation /// 0005634 // nucleus // inferred from sequence or structural similarity /// 0005720 // nuclear heterochromatin // inferred from direct assay /// 00…
1442151_at	D230040A04Rik	-1.23369	-1.72132	-1.39526	RIKEN cDNA D230040A04 gene	0006810 // transport // inferred from reviewed computational analysis /// 0006810 // transport // inferred from electronic annotation	0008021 // synaptic vesicle // inferred from reviewed computational analysis /// 0008021 // synaptic vesicle // inferred from electronic annotation /// 0016020 // membrane // inferred from reviewed computational analysis /// 0016020 // membrane // inferred from electronic annotation /// 0016021 // integral to membrane // inferred from reviewed computational analysis /// 0016021 // integral to mem…
1437557_at	D3Ertd254e	1.35466	1.63192	1.20467	DNA segment, Chr 3, ERATO Doi 254, expressed	0006376 // mRNA splice site selection // inferred from electronic annotation /// 0006396 // RNA processing // inferred from electronic annotation	0005681 // spliceosome // inferred from electronic annotation
1455757_at	D3Ertd254e	1.37053	1.52675	1.11399	DNA segment, Chr 3, ERATO Doi 254, expressed	0007264 // small GTPase mediated signal transduction // inferred from electronic annotation	0005622 // intracellular // inferred from electronic annotation /// 0005634 // nucleus // inferred from reviewed computational analysis /// 0005634 // nucleus // inferred from electronic annotation
1418528_a_at	Dad1	-1.5495	1.00025	1.5499	hypothetical protein LOC100044173///defender against cell death 1	0006468 // protein amino acid phosphorylation // inferred from electronic annotation /// 0007010 // cytoskeleton organization and biogenesis // inferred from electronic annotation	0005737 // cytoplasm // inferred from electronic annotation /// 0005856 // cytoskeleton // inferred from electronic annotation
1454860_x_at	Dad1	-1.51881	-1.07096	1.41818	hypothetical protein LOC100044173///defender against cell death 1	0001816 // cytokine production // inferred from direct assay /// 0006350 // transcription // inferred from electronic annotation /// 0006355 // regulation of transcription, DNA-dependent // inferred from direct assay /// 0006355 // regulation of transcription, DNA-dependent // inferred from mutant phenotype /// 0006355 // regulation of transcription, DNA-dependent // inferred from electronic anno…	0005634 // nucleus // inferred from direct assay /// 0005634 // nucleus // inferred from electronic annotation /// 0005737 // cytoplasm // inferred from direct assay /// 0005737 // cytoplasm // inferred from electronic annotation
1434335_at	Dip2b	-1.45671	-1.56117	-1.07171	DIP2 disco-interacting protein 2 homolog B (Drosophila)	0006350 // transcription // inferred from electronic annotation /// 0006355 // regulation of transcription, DNA-dependent // inferred from direct assay /// 0006355 // regulation of transcription, DNA-dependent // inferred from electronic annotation /// 0016055 // Wnt receptor signaling pathway // inferred from direct assay /// 0016055 // Wnt receptor signaling pathway // inferred from electronic …	0005634 // nucleus // inferred from direct assay /// 0005634 // nucleus // inferred from electronic annotation /// 0005667 // transcription factor complex // inferred from direct assay /// 0005829 // cytosol // inferred from direct assay
1454654_at	Dirc2	-1.10027	2.01028	2.21185	disrupted in renal carcinoma 2 (human)	0006915 // apoptosis // inferred from electronic annotation /// 0006915 // apoptosis // inferred from reviewed computational analysis /// 0006919 // caspase activation // inferred from electronic annotation /// 0006921 // cell structure disassembly during apoptosis // inferred from electronic annotation /// 0030262 // apoptotic nuclear changes // inferred from electronic annotation /// 0032957 //…	0005622 // intracellular // inferred from electronic annotation /// 0005737 // cytoplasm // inferred from electronic annotation
1436296_x_at	Dnaic2	-2.09435	-2.07698	1.00836	dynein, axonemal, intermediate chain 2		0005737 // cytoplasm // inferred from electronic annotation /// 0005856 // cytoskeleton // inferred from electronic annotation /// 0016020 // membrane // inferred from electronic annotation /// 0016021 // integral to membrane // inferred from electronic annotation
1423066_at	Dnmt3a	-1.35057	-1.77394	-1.31348	DNA methyltransferase 3A		0016020 // membrane // inferred from electronic annotation /// 0016021 // integral to membrane // inferred from electronic annotation
1450931_at	Dock9	1.65287	1.64159	-1.00687	dedicator of cytokinesis 9	0006350 // transcription // inferred from electronic annotation /// 0006355 // regulation of transcription, DNA-dependent // inferred from direct assay /// 0006355 // regulation of transcription, DNA-dependent // inferred from electronic annotation /// 0016055 // Wnt receptor signaling pathway // inferred from direct assay /// 0016055 // Wnt receptor signaling pathway // inferred from electronic …	0005634 // nucleus // inferred from direct assay /// 0005634 // nucleus // inferred from electronic annotation /// 0005667 // transcription factor complex // inferred from direct assay /// 0005829 // cytosol // inferred from direct assay
1450932_s_at	Dock9	1.68436	1.61662	-1.0419	dedicator of cytokinesis 9	0008152 // metabolic process // inferred from electronic annotation	0005634 // nucleus // inferred from electronic annotation
1442855_at	Dopey1	1.06009	-1.53613	-1.62844	dopey family member 1	0006350 // transcription // inferred from electronic annotation /// 0006355 // regulation of transcription, DNA-dependent // inferred from electronic annotation /// 0016481 // negative regulation of transcription // inferred from direct assay	0005634 // nucleus // inferred from electronic annotation /// 0016604 // nuclear body // inferred from direct assay
1432149_at	Dph1	-1.44173	-1.59706	-1.10774	DPH1 homolog (S. cerevisiae)	0006605 // protein targeting // inferred from reviewed computational analysis /// 0006810 // transport // inferred from reviewed computational analysis /// 0006810 // transport // inferred from electronic annotation	0016020 // membrane // inferred from reviewed computational analysis /// 0016021 // integral to membrane // inferred from reviewed computational analysis /// 0016021 // integral to membrane // inferred from electronic annotation
1418298_s_at	Dpysl4	-1.12035	-1.56985	-1.40121	dihydropyrimidinase-like 4
1417139_at	Dsn1	1.52818	-1.11857	-1.70937	DSN1, MIND kinetochore complex component, homolog (S. cerevisiae)	0006810 // transport // inferred from electronic annotation /// 0006886 // intracellular protein transport // inferred from reviewed computational analysis /// 0006886 // intracellular protein transport // inferred from electronic annotation /// 0006891 // intra-Golgi vesicle-mediated transport // inferred from reviewed computational analysis /// 0015031 // protein transport // inferred from elec…	0005622 // intracellular // inferred from electronic annotation /// 0005795 // Golgi stack // inferred from reviewed computational analysis /// 0016020 // membrane // inferred from electronic annotation
1458371_at	E130006N16Rik	-1.11663	-1.55683	-1.39422	RIKEN cDNA E130006N16 gene	0006350 // transcription // inferred from electronic annotation /// 0006355 // regulation of transcription, DNA-dependent // inferred from electronic annotation /// 0045944 // positive regulation of transcription from RNA polymerase II promoter // inferred from direct assay /// 0048511 // rhythmic process // inferred from electronic annotation	0005634 // nucleus // inferred by curator /// 0005634 // nucleus // inferred from electronic annotation
1458177_at	Ebpl	1.31138	-1.34929	-1.76944	emopamil binding protein-like	0006508 // proteolysis // inferred from mutant phenotype /// 0006508 // proteolysis // inferred from electronic annotation /// 0007399 // nervous system development // inferred from expression pattern /// 0016486 // peptide hormone processing // inferred from mutant phenotype /// 0016486 // peptide hormone processing // inferred from direct assay /// 0016540 // protein autoprocessing // inferred …	0005615 // extracellular space // inferred from reviewed computational analysis /// 0005615 // extracellular space // inferred from direct assay /// 0031410 // cytoplasmic vesicle // inferred from electronic annotation
1419513_a_at	Ect2	3.88449	3.24256	-1.19797	ect2 oncogene	0005975 // carbohydrate metabolic process // inferred from electronic annotation /// 0008152 // metabolic process // inferred from electronic annotation
1425622_at	Edil3	1.56344	1.97029	1.26023	EGF-like repeats and discoidin I-like domains 3
1433474_at	Edil3	1.30759	2.12047	1.62166	EGF-like repeats and discoidin I-like domains 3	0006364 // rRNA processing // inferred from electronic annotation	0030688 // nucleolar preribosome, small subunit precursor // inferred from electronic annotation
1418286_a_at	Efnb1	1.31378	1.8961	1.44323	ephrin B1		0005615 // extracellular space // inferred from reviewed computational analysis /// 0005737 // cytoplasm // inferred from electronic annotation /// 0005783 // endoplasmic reticulum // inferred from electronic annotation /// 0005886 // plasma membrane // inferred from sequence or structural similarity /// 0005886 // plasma membrane // inferred from electronic annotation /// 0009986 // cell surface…
1416131_s_at	Efr3a	1.53513	1.60749	1.04714	EFR3 homolog A (S. cerevisiae)	0006350 // transcription // inferred from electronic annotation /// 0006355 // regulation of transcription, DNA-dependent // inferred from reviewed computational analysis /// 0006355 // regulation of transcription, DNA-dependent // inferred from electronic annotation /// 0007275 // multicellular organismal development // inferred from electronic annotation /// 0016568 // chromatin modification //…	0005622 // intracellular // inferred from reviewed computational analysis /// 0005622 // intracellular // inferred from electronic annotation /// 0005634 // nucleus // inferred from reviewed computational analysis /// 0005634 // nucleus // inferred from electronic annotation
1442812_at	EG433844	-1.47161	2.46179	3.6228	predicted gene, EG433844	0006350 // transcription // inferred from electronic annotation /// 0006355 // regulation of transcription, DNA-dependent // inferred from electronic annotation /// 0006357 // regulation of transcription from RNA polymerase II promoter // inferred from direct assay	0005634 // nucleus // inferred from direct assay /// 0005634 // nucleus // inferred from electronic annotation /// 0005737 // cytoplasm // inferred from electronic annotation
1440202_at	EG622175	1.99867	2.58901	1.29537	predicted gene, EG622175
1433796_at	Endod1	-1.71777	-1.32118	1.30017	endonuclease domain containing 1	0001775 // cell activation // inferred from electronic annotation /// 0043066 // negative regulation of apoptosis // inferred from electronic annotation /// 0043249 // erythrocyte maturation // inferred from electronic annotation	0005576 // extracellular region // inferred from electronic annotation /// 0005578 // proteinaceous extracellular matrix // inferred from direct assay /// 0005578 // proteinaceous extracellular matrix // inferred from electronic annotation /// 0005604 // basement membrane // inferred from direct assay /// 0005615 // extracellular space // inferred from reviewed computational analysis
1439816_at	ENSMUSG00000073738	1.28402	1.6996	1.32365	predicted gene, ENSMUSG00000073738	0001522 // pseudouridine synthesis // inferred from electronic annotation /// 0008033 // tRNA processing // inferred from electronic annotation /// 0031119 // tRNA pseudouridine synthesis // inferred from electronic annotation
1458807_at	Epb4.1	-1.40039	-1.57023	-1.12128	erythrocyte protein band 4.1
1448499_a_at	Ephx2	1.39288	1.5856	1.13836	epoxide hydrolase 2, cytoplasmic
1439677_at	Epm2a	2.0195	1.57679	-1.28076	epilepsy, progressive myoclonic epilepsy, type 2 gene alpha
1416942_at	Erap1	2.08085	3.1503	1.51395	endoplasmic reticulum aminopeptidase 1	0007049 // cell cycle // inferred from electronic annotation /// 0008283 // cell proliferation // inferred from mutant phenotype /// 0045786 // negative regulation of cell cycle // inferred from electronic annotation	0005634 // nucleus // inferred from electronic annotation /// 0005737 // cytoplasm // inferred from electronic annotation
1423333_at	Ergic1	-1.12791	1.33703	1.50805	endoplasmic reticulum-golgi intermediate compartment (ERGIC) 1
1437119_at	Ern1	1.60143	1.3903	-1.15186	Endoplasmic reticulum (ER) to nucleus signalling 1
1430996_at	Etnk1	1.72824	1.62572	-1.06306	ethanolamine kinase 1	0006350 // transcription // inferred from electronic annotation /// 0006355 // regulation of transcription, DNA-dependent // inferred from electronic annotation	0005634 // nucleus // inferred from electronic annotation /// 0030054 // cell junction // inferred from electronic annotation
1443894_at	Evi2a	-1.659	-1.74707	-1.05309	Ecotropic viral integration site 2a	0030036 // actin cytoskeleton organization and biogenesis // not recorded	0015629 // actin cytoskeleton // not recorded
1437780_at	Fancb	1.34942	-1.55422	-2.0973	Fanconi anemia, complementation group B	0001525 // angiogenesis // inferred from mutant phenotype /// 0001525 // angiogenesis // inferred from electronic annotation /// 0001701 // in utero embryonic development // inferred from mutant phenotype /// 0006468 // protein amino acid phosphorylation // inferred from electronic annotation /// 0007162 // negative regulation of cell adhesion // inferred from electronic annotation /// 0007165 //…	0005887 // integral to plasma membrane // inferred from electronic annotation /// 0009986 // cell surface // not recorded /// 0009986 // cell surface // inferred from electronic annotation /// 0016020 // membrane // inferred from electronic annotation /// 0016021 // integral to membrane // inferred from electronic annotation
1442970_at	Fchsd2	1.90723	1.35741	-1.40504	FCH and double SH3 domains 2
1453006_at	Fgfbp3	-1.47532	1.29897	1.91639	fibroblast growth factor binding protein 3
1450268_at	Fign	-1.00205	1.79063	1.7943	fidgetin	0007154 // cell communication // inferred from electronic annotation	0005737 // cytoplasm // inferred from electronic annotation
1423100_at	Fos	-2.4805	-1.27001	1.95314	FBJ osteosarcoma oncogene	0006397 // mRNA processing // inferred from electronic annotation /// 0006820 // anion transport // inferred from electronic annotation /// 0008380 // RNA splicing // inferred from electronic annotation	0005634 // nucleus // inferred from electronic annotation /// 0005681 // spliceosome // inferred from electronic annotation /// 0016020 // membrane // inferred from electronic annotation /// 0016607 // nuclear speck // inferred from electronic annotation
1454831_at	Foxn2	1.67365	1.79603	1.07312	forkhead box N2	0006508 // proteolysis // inferred from electronic annotation	0005622 // intracellular // inferred from electronic annotation
1423465_at	Frrs1 /// LOC100046401	2.14714	2.62392	1.22206	ferric-chelate reductase 1 /// similar to SDR2	0001666 // response to hypoxia // inferred from electronic annotation /// 0006006 // glucose metabolic process // traceable author statement /// 0006350 // transcription // inferred from electronic annotation /// 0006355 // regulation of transcription, DNA-dependent // traceable author statement /// 0006355 // regulation of transcription, DNA-dependent // inferred from electronic annotation /// 0…	0005634 // nucleus // traceable author statement /// 0005634 // nucleus // inferred from electronic annotation
1455604_at	Fzd5	1.57428	1.86969	1.18765	frizzled homolog 5 (Drosophila)
1440868_at	Gabpb2	-1.31363	-1.7848	-1.35868	GA repeat binding protein, beta 2
1424843_a_at	Gas5	1.5132	1.39376	-1.0857	growth arrest specific 5	0006633 // fatty acid biosynthetic process // inferred from electronic annotation /// 0008152 // metabolic process // inferred from electronic annotation /// 0008610 // lipid biosynthetic process // inferred from electronic annotation	0005634 // nucleus // inferred from sequence or structural similarity /// 0005739 // mitochondrion // inferred from electronic annotation /// 0005829 // cytosol // inferred from sequence or structural similarity
1459585_at	Gas6	-1.35568	-1.60046	-1.18056	growth arrest specific 6	0006350 // transcription // inferred from electronic annotation /// 0006355 // regulation of transcription, DNA-dependent // inferred from electronic annotation	0005634 // nucleus // inferred from electronic annotation
1453143_at	Glb1l3	4.06723	6.44253	1.58401	galactosidase, beta 1 like 3	0000398 // nuclear mRNA splicing, via spliceosome // inferred from sequence or structural similarity /// 0006397 // mRNA processing // inferred from electronic annotation /// 0008380 // RNA splicing // inferred from electronic annotation	0005634 // nucleus // inferred from electronic annotation /// 0005634 // nucleus // inferred from sequence or structural similarity
1440540_at	Gle1 /// LOC383774	1.04602	-1.45078	-1.51755	GLE1 RNA export mediator (yeast) /// similar to GLE1 RNA export mediator-like (yeast		0005622 // intracellular // inferred from electronic annotation /// 0005737 // cytoplasm // non-traceable author statement /// 0005737 // cytoplasm // inferred from electronic annotation
1448942_at	Gng11	1.82827	2.90955	1.59142	guanine nucleotide binding protein (G protein), gamma 11
1459225_at	Gnl3l	1.19465	-1.28583	-1.53612	Guanine nucleotide binding protein-like 3 (nucleolar)-like
1426524_at	Gnpda2	1.35589	1.59911	1.17938	glucosamine-6-phosphate deaminase 2	0006629 // lipid metabolic process // inferred from electronic annotation /// 0006631 // fatty acid metabolic process // inferred from reviewed computational analysis /// 0006631 // fatty acid metabolic process // inferred from electronic annotation /// 0006635 // fatty acid beta-oxidation // traceable author statement /// 0008152 // metabolic process // inferred from electronic annotation	0005739 // mitochondrion // inferred from direct assay /// 0005739 // mitochondrion // inferred from reviewed computational analysis /// 0005739 // mitochondrion // traceable author statement /// 0005739 // mitochondrion // inferred from electronic annotation /// 0005743 // mitochondrial inner membrane // inferred from direct assay /// 0005759 // mitochondrial matrix // inferred from electronic a…
1416522_a_at	Grcc10	-1.6676	-1.00881	1.65303	gene rich cluster, C10 gene	0006511 // ubiquitin-dependent protein catabolic process // inferred from reviewed computational analysis /// 0006511 // ubiquitin-dependent protein catabolic process // inferred from electronic annotation /// 0006512 // ubiquitin cycle // inferred from reviewed computational analysis /// 0006512 // ubiquitin cycle // inferred from electronic annotation
1418492_at	Grem2	2.07562	7.44946	3.58902	gremlin 2 homolog, cysteine knot superfamily (Xenopus laevis)	0000902 // cell morphogenesis // inferred from genetic interaction /// 0007155 // cell adhesion // inferred from mutant phenotype /// 0007160 // cell-matrix adhesion // inferred from direct assay /// 0007229 // integrin-mediated signaling pathway // traceable author statement /// 0007264 // small GTPase mediated signal transduction // inferred from electronic annotation /// 0007266 // Rho protein…	0005622 // intracellular // inferred from electronic annotation /// 0005634 // nucleus // inferred from direct assay /// 0005737 // cytoplasm // inferred from electronic annotation /// 0005829 // cytosol // inferred from direct assay /// 0005829 // cytosol // traceable author statement /// 0005856 // cytoskeleton // inferred from electronic annotation /// 0005886 // plasma membrane // inferred fr…
1423436_at	Gsta3	1.71105	1.89825	1.10941	glutathione S-transferase, alpha 3	0008283 // cell proliferation // inferred from reviewed computational analysis /// 0009987 // cellular process // inferred from reviewed computational analysis	0016020 // membrane // inferred from electronic annotation /// 0016021 // integral to membrane // inferred from reviewed computational analysis /// 0016021 // integral to membrane // inferred from electronic annotation
1442305_at	Gtpbp2	-1.74183	-1.80423	-1.03583	GTP binding protein 2	0006468 // protein amino acid phosphorylation // inferred from electronic annotation
1427746_x_at	H2-K1	1.18287	2.15853	1.82483	histocompatibility 2, K1, K region	0006350 // transcription // inferred from electronic annotation /// 0006355 // regulation of transcription, DNA-dependent // inferred from electronic annotation	0005622 // intracellular // inferred from electronic annotation /// 0005634 // nucleus // inferred from electronic annotation
1424771_at	H2afj	1.05516	1.65373	1.56727	H2A histone family, member J /// similar to H2A histone family, member J isoform 2		0005634 // nucleus // inferred from electronic annotation /// 0005737 // cytoplasm // inferred from electronic annotation /// 0005829 // cytosol // inferred from electronic annotation /// 0016020 // membrane // inferred from electronic annotation /// 0031965 // nuclear membrane // inferred from electronic annotation
1442732_at	Hadhb	-1.14777	-1.62135	-1.41261	hydroxyacyl-Coenzyme A dehydrogenase/3-ketoacyl-Coenzyme A thiolase/enoyl-Coenzyme A hydratase (trifunctional protein), beta subunit	0006350 // transcription // inferred from electronic annotation /// 0006355 // regulation of transcription, DNA-dependent // inferred from electronic annotation /// 0016481 // negative regulation of transcription // inferred from direct assay /// 0016568 // chromatin modification // inferred from electronic annotation /// 0045449 // regulation of transcription // inferred from electronic annotati…	0005634 // nucleus // inferred by curator /// 0005634 // nucleus // inferred from electronic annotation
1428692_at	Hddc3	-1.9542	-1.27362	1.53436	HD domain containing 3	0006810 // transport // inferred from electronic annotation /// 0006810 // transport // inferred from reviewed computational analysis /// 0015031 // protein transport // inferred from reviewed computational analysis /// 0015031 // protein transport // inferred from electronic annotation /// 0065002 // intracellular protein transport across a membrane // inferred from electronic annotation	0005783 // endoplasmic reticulum // inferred from electronic annotation /// 0005789 // endoplasmic reticulum membrane // inferred from electronic annotation /// 0016020 // membrane // inferred from electronic annotation /// 0016020 // membrane // inferred from reviewed computational analysis /// 0016021 // integral to membrane // inferred from reviewed computational analysis /// 0016021 // integr…
1459343_at	Heatr6	1.35234	1.75338	1.29655	HEAT repeat containing 6	0006754 // ATP biosynthetic process // inferred from reviewed computational analysis /// 0006754 // ATP biosynthetic process // inferred from electronic annotation /// 0006810 // transport // inferred from electronic annotation /// 0006811 // ion transport // inferred from electronic annotation /// 0015986 // ATP synthesis coupled proton transport // inferred from electronic annotation /// 001598…	0005737 // cytoplasm // inferred from electronic annotation /// 0012505 // endomembrane system // inferred from electronic annotation /// 0016020 // membrane // inferred from electronic annotation /// 0016469 // proton-transporting two-sector ATPase complex // inferred from reviewed computational analysis /// 0016469 // proton-transporting two-sector ATPase complex // inferred from electronic ann…
1444599_at	Herc4	1.72364	-1.02886	-1.7734	Hect domain and RLD 4
1422645_at	Hfe	3.39971	1.58135	-2.14987	hemochromatosis	0006281 // DNA repair // inferred from electronic annotation /// 0006974 // response to DNA damage stimulus // inferred from electronic annotation	0005634 // nucleus // inferred from electronic annotation
1450702_at	Hfe	3.10496	2.74369	-1.13168	hemochromatosis	0007010 // cytoskeleton organization and biogenesis // inferred from electronic annotation /// 0007165 // signal transduction // inferred from electronic annotation	0005856 // cytoskeleton // inferred from electronic annotation /// 0016459 // myosin complex // inferred from reviewed computational analysis /// 0016459 // myosin complex // inferred from electronic annotation
1434557_at	Hip1	1.56738	1.24626	-1.25766	huntingtin interacting protein 1
1453573_at	Hist1h3b	1.82642	2.69542	1.4758	histone cluster 1, H3e /// histone cluster 1, H3d /// histone cluster 2, H3c2 /// histone cluster 2, H3b/// histone cluster 1, H3b ///histone cluster 2, H3c1 /// histone cluster 1, H3f /// histone cluster 1, H3c	0006810 // transport // inferred from reviewed computational analysis /// 0007165 // signal transduction // inferred from reviewed computational analysis /// 0051205 // protein insertion into membrane // inferred from electronic annotation	0005739 // mitochondrion // inferred from direct assay /// 0005739 // mitochondrion // inferred from electronic annotation /// 0005743 // mitochondrial inner membrane // inferred from direct assay /// 0005743 // mitochondrial inner membrane // inferred from electronic annotation /// 0005887 // integral to plasma membrane // inferred from reviewed computational analysis /// 0016020 // membrane // …
1435866_s_at	Hist3h2a	1.89766	2.03462	1.07218	histone cluster 3, H2a	0007288 // sperm axoneme assembly // inferred from mutant phenotype /// 0007595 // lactation // inferred from mutant phenotype /// 0009605 // response to external stimulus // inferred from mutant phenotype /// 0030317 // sperm motility // inferred from mutant phenotype	0005634 // nucleus // inferred from sequence or structural similarity /// 0005737 // cytoplasm // inferred from direct assay /// 0005737 // cytoplasm // inferred from sequence or structural similarity /// 0005737 // cytoplasm // inferred from electronic annotation /// 0005886 // plasma membrane // inferred from direct assay
1455712_at	Hist3h2a	2.35478	2.73443	1.16122	histone cluster 3, H2a
1435865_at	Hist3h2a	1.85357	2.23362	1.20504	tripartite motif-containing 17 /// histone cluster 3, H2a
1449482_at	Hist3h2ba	-1.1518	2.61506	3.01203	histone cluster 3, H2ba
1433930_at	Hpse	1.87585	2.52107	1.34396	heparanase
1435950_at	Hr	-2.71906	-3.23871	-1.19111	hairless	0006457 // protein folding // inferred from electronic annotation
1417101_at	Hspa2	1.39567	3.20724	2.29799	heat shock protein 2	0008360 // regulation of cell shape // inferred from sequence or structural similarity /// 0030036 // actin cytoskeleton organization and biogenesis // inferred from sequence or structural similarity /// 0030866 // cortical actin cytoskeleton organization and biogenesis // inferred from electronic annotation	0005634 // nucleus // inferred from electronic annotation /// 0005737 // cytoplasm // inferred from electronic annotation /// 0005856 // cytoskeleton // inferred from electronic annotation /// 0015629 // actin cytoskeleton // inferred from sequence or structural similarity /// 0019898 // extrinsic to membrane // inferred from electronic annotation
1454760_at	Htatsf1	1.83223	1.77176	-1.03413	HIV TAT specific factor 1
1418260_at	Hunk	-2.18486	-2.86682	-1.31213	hormonally upregulated Neu-associated kinase
1444279_at	Huwe1	2.3008	1.24147	-1.85329	HECT, UBA and WWE domain containing 1
1421208_at	Ikbkg	1.56185	1.39346	-1.12084	inhibitor of kappaB kinase gamma	0001558 // regulation of cell growth // inferred from electronic annotation /// 0031100 // organ regeneration // inferred from electronic annotation	0005576 // extracellular region // inferred from electronic annotation /// 0005615 // extracellular space // inferred from reviewed computational analysis
1417932_at	Il18	1.63437	1.82964	1.11947	interleukin 18	0006629 // lipid metabolic process // inferred from electronic annotation /// 0006633 // fatty acid biosynthetic process // inferred from mutant phenotype /// 0006633 // fatty acid biosynthetic process // inferred from electronic annotation /// 0008610 // lipid biosynthetic process // inferred from electronic annotation	0005783 // endoplasmic reticulum // inferred from electronic annotation /// 0005789 // endoplasmic reticulum membrane // inferred from electronic annotation /// 0016020 // membrane // inferred from electronic annotation /// 0016021 // integral to membrane // inferred from electronic annotation
1437289_at	Impad1	1.54001	1.79556	1.16594	inositol monophosphatase domain containing 1	0006021 // inositol biosynthetic process // inferred from reviewed computational analysis /// 0006021 // inositol biosynthetic process // inferred from electronic annotation /// 0008152 // metabolic process // inferred from electronic annotation /// 0008654 // phospholipid biosynthetic process // inferred from reviewed computational analysis /// 0008654 // phospholipid biosynthetic process // inf…	0005737 // cytoplasm // inferred from electronic annotation
1437290_at	Impad1	1.05591	1.53457	1.45332	inositol monophosphatase domain containing 1	0001889 // liver development // inferred from mutant phenotype /// 0006082 // organic acid metabolic process // inferred from mutant phenotype /// 0006629 // lipid metabolic process // inferred from electronic annotation /// 0006631 // fatty acid metabolic process // inferred from electronic annotation /// 0006635 // fatty acid beta-oxidation // inferred from electronic annotation /// 0006635 // …	0005739 // mitochondrion // inferred from direct assay /// 0005739 // mitochondrion // inferred from electronic annotation /// 0005759 // mitochondrial matrix // inferred from electronic annotation /// 0005759 // mitochondrial matrix // inferred from sequence or structural similarity
1441416_at	Inpp4b	2.81171	1.74125	-1.61476	inositol polyphosphate-4-phosphatase, type II	0016337 // cell-cell adhesion // not recorded	0001533 // cornified envelope // not recorded /// 0005622 // intracellular // inferred from direct assay /// 0005886 // plasma membrane // inferred from direct assay /// 0005886 // plasma membrane // inferred from electronic annotation /// 0016020 // membrane // inferred from electronic annotation
1418301_at	Irf6	1.6412	3.67381	2.23849	interferon regulatory factor 6	0006810 // transport // inferred from electronic annotation	0005615 // extracellular space // inferred from reviewed computational analysis /// 0005739 // mitochondrion // inferred from direct assay /// 0005743 // mitochondrial inner membrane // inferred from direct assay /// 0005777 // peroxisome // not recorded /// 0005777 // peroxisome // inferred from electronic annotation /// 0005778 // peroxisomal membrane // inferred from direct assay /// 0005778 /…
1423104_at	Irs1	2.54713	5.49167	2.15602	insulin receptor substrate 1	0006810 // transport // inferred from electronic annotation /// 0006869 // lipid transport // inferred from electronic annotation /// 0008202 // steroid metabolic process // inferred from electronic annotation
1415977_at	Isyna1	2.20553	2.57157	1.16596	myo-inositol 1-phosphate synthase A1	0006508 // proteolysis // inferred from electronic annotation /// 0006509 // membrane protein ectodomain proteolysis // inferred from electronic annotation /// 0006509 // membrane protein ectodomain proteolysis // inferred from sequence or structural similarity /// 0006955 // immune response // inferred from electronic annotation /// 0045766 // positive regulation of angiogenesis // inferred from…	0005576 // extracellular region // inferred from electronic annotation /// 0005576 // extracellular region // inferred from sequence or structural similarity /// 0005615 // extracellular space // inferred from reviewed computational analysis /// 0005737 // cytoplasm // inferred from direct assay /// 0005783 // endoplasmic reticulum // inferred from electronic annotation /// 0005789 // endoplasmic…
1452784_at	Itgav	1.395	2.0267	1.45283	integrin alpha V	0006950 // response to stress // inferred from electronic annotation /// 0009408 // response to heat // inferred from electronic annotation	0005739 // mitochondrion // inferred from direct assay /// 0009986 // cell surface // inferred from electronic annotation
1426733_at	Itpk1	-1.94627	-2.32944	-1.19687	inositol 1,3,4-triphosphate 5/6 kinase	0006464 // protein modification process // inferred from reviewed computational analysis /// 0006511 // ubiquitin-dependent protein catabolic process // inferred from reviewed computational analysis /// 0007165 // signal transduction // inferred from reviewed computational analysis	0005783 // endoplasmic reticulum // inferred from reviewed computational analysis
1424833_at	Itpr2	2.33131	2.56326	1.09949	inositol 1,4,5-triphosphate receptor 2	0009056 // catabolic process // inferred from electronic annotation
1424834_s_at	Itpr2	1.74925	2.26748	1.29626	inositol 1,4,5-triphosphate receptor 2	0006810 // transport // inferred from electronic annotation /// 0006811 // ion transport // inferred from electronic annotation /// 0006816 // calcium ion transport // inferred from mutant phenotype /// 0006874 // cellular calcium ion homeostasis // inferred from mutant phenotype /// 0007050 // cell cycle arrest // inferred from direct assay /// 0007259 // JAK-STAT cascade // inferred from direct…	0005783 // endoplasmic reticulum // traceable author statement /// 0005929 // cilium // inferred from direct assay /// 0005932 // basal body // inferred from sequence or structural similarity /// 0005932 // basal body // inferred from electronic annotation /// 0015629 // actin cytoskeleton // inferred from electronic annotation /// 0016020 // membrane // inferred from electronic annotation /// 00…
1419288_at	Jam2	1.00547	-1.59727	-1.606	junction adhesion molecule 2	0005975 // carbohydrate metabolic process // inferred from electronic annotation /// 0008152 // metabolic process // inferred from electronic annotation	0005576 // extracellular region // inferred from electronic annotation /// 0005615 // extracellular space // inferred from direct assay /// 0005615 // extracellular space // inferred from electronic annotation
1452360_a_at	Jarid1a	-1.13587	-1.79061	-1.57642	jumonji, AT rich interactive domain 1A (Rbp2 like)	0007276 // gamete generation // inferred from reviewed computational analysis /// 0007276 // gamete generation // inferred from electronic annotation
1443932_at	Klhdc1	1.67529	1.74397	1.04099	kelch domain containing 1	0001525 // angiogenesis // inferred from sequence or structural similarity /// 0001525 // angiogenesis // inferred from electronic annotation /// 0001666 // response to hypoxia // inferred from electronic annotation /// 0006955 // immune response // traceable author statement /// 0006955 // immune response // inferred from electronic annotation /// 0008625 // induction of apoptosis via death doma…	0005576 // extracellular region // inferred from electronic annotation /// 0005615 // extracellular space // inferred from direct assay /// 0005615 // extracellular space // inferred from electronic annotation
1435786_at	Klhl12	1.51856	1.05921	-1.43367	kelch-like 12 (Drosophila)	0006508 // proteolysis // inferred from electronic annotation	0005615 // extracellular space // inferred from reviewed computational analysis /// 0005634 // nucleus // inferred from electronic annotation /// 0016020 // membrane // inferred from electronic annotation /// 0016021 // integral to membrane // inferred from reviewed computational analysis /// 0016021 // integral to membrane // inferred from electronic annotation
1451629_at	Lbh	-2.92415	-2.18387	1.33898	limb-bud and heart /// similar to limb-bud and heart	0001755 // neural crest cell migration // inferred from mutant phenotype /// 0007275 // multicellular organismal development // inferred from electronic annotation /// 0007399 // nervous system development // inferred from electronic annotation /// 0007411 // axon guidance // inferred from mutant phenotype /// 0009880 // embryonic pattern specification // inferred from mutant phenotype /// 003015…	0005615 // extracellular space // inferred from reviewed computational analysis /// 0016020 // membrane // inferred from electronic annotation /// 0016021 // integral to membrane // inferred from reviewed computational analysis /// 0016021 // integral to membrane // inferred from electronic annotation /// 0045121 // membrane raft // inferred from direct assay /// 0045202 // synapse // inferred fr…
1436882_at	LOC100038992	-1.53469	-1.42838	1.07443	similar to beacon///ubiquitin-like 5	0006350 // transcription // inferred from electronic annotation /// 0006355 // regulation of transcription, DNA-dependent // inferred from electronic annotation /// 0008285 // negative regulation of cell proliferation // inferred from genetic interaction /// 0030216 // keratinocyte differentiation // inferred from mutant phenotype /// 0043588 // skin development // inferred from genetic interacti…	0005622 // intracellular // inferred from electronic annotation /// 0005634 // nucleus // inferred from electronic annotation
1449467_at	LOC100039014 /// LOC100039034 /// LOC100039595 /// LOC100040171 /// LOC100040223 /// LOC100040247 /// LOC100040262 /// LOC100040335 /// LOC100040714 /// LOC100042337 /// LOC100042413 /// LOC382131 /// LOC664924 /// LOC665276 /// LOC665301 /// LOC665687 /// Ssty1	1.01889	4.17566	4.09824	spermiogenesis specific transcript on the Y 1 /// similar to spermiogenesis specific transcript on the Y 1		0005576 // extracellular region // inferred from electronic annotation /// 0005615 // extracellular space // inferred from reviewed computational analysis /// 0005615 // extracellular space // inferred from electronic annotation
1417838_at	LOC100039209	2.18254	37.6596	17.2549	hypothetical protein LOC100040489 /// hypothetical protein LOC100042512/// hypothetical protein LOC100042044 /// hypothetical protein LOC100041256 /// hypothetical protein LOC100039876 /// hypothetical protein LOC100040031 /// hypothetical protein LOC100039393 /// similar to MGC107098 protein /// hypothetical protein LOC100039810 /// similar to putative /// hypothetical protein LOC100039926 /// h…		0005615 // extracellular space // inferred from reviewed computational analysis /// 0005886 // plasma membrane // inferred from electronic annotation /// 0016020 // membrane // inferred from electronic annotation /// 0031225 // anchored to membrane // inferred from electronic annotation
1416520_x_at	LOC100043718	-1.37793	1.12225	1.54639	similar to rat ribosomal protein L36///ribosomal protein L36 /// similar to Rpl36 protein	0008285 // negative regulation of cell proliferation // inferred from mutant phenotype /// 0042113 // B cell activation // inferred from electronic annotation	0005737 // cytoplasm // inferred from direct assay /// 0005737 // cytoplasm // inferred from electronic annotation /// 0005886 // plasma membrane // not recorded /// 0005886 // plasma membrane // inferred from electronic annotation
1433510_x_at	LOC100043718	-1.42036	1.11837	1.58848	similar to rat ribosomal protein L36///ribosomal protein L36 /// similar to Rpl36 protein	0031424 // keratinization // inferred from electronic annotation	0005626 // insoluble fraction // inferred from direct assay /// 0005737 // cytoplasm // inferred from electronic annotation /// 0005856 // cytoskeleton // inferred from electronic annotation /// 0043292 // contractile fiber // inferred from direct assay
1439053_at	LOC100045050	1.30043	-1.15788	-1.50574	hypothetical protein LOC100045050
1441937_s_at	LOC100047214	-2.05201	-1.20711	1.69993	similar to PTEN induced putative kinase 1///PTEN induced putative kinase 1	0006350 // transcription // inferred from electronic annotation /// 0006355 // regulation of transcription, DNA-dependent // inferred from electronic annotation /// 0006805 // xenobiotic metabolic process // traceable author statement /// 0007165 // signal transduction // inferred from reviewed computational analysis /// 0007165 // signal transduction // inferred from electronic annotation /// 00…	0005634 // nucleus // inferred from electronic annotation
1424488_a_at	LOC100048145	-1.6686	-1.46989	1.13519	similar to Pyrophosphatase (inorganic) 2///pyrophosphatase (inorganic) 2		0005737 // cytoplasm // inferred from electronic annotation
1437481_at	LOC623451	1.5393	1.68385	1.09391	hypothetical LOC623451	0006357 // regulation of transcription from RNA polymerase II promoter // inferred from direct assay	0005634 // nucleus // inferred from direct assay /// 0005634 // nucleus // inferred from electronic annotation /// 0005667 // transcription factor complex // inferred from direct assay /// 0005737 // cytoplasm // inferred from direct assay /// 0031674 // I band // inferred from direct assay
1446606_at	LOC625175	1.35315	-1.28339	-1.73662	region containing RIKEN cDNA 1700028E10 gene; hypothetical protein A630054D14		0005615 // extracellular space // inferred from reviewed computational analysis /// 0005739 // mitochondrion // inferred from direct assay /// 0008250 // oligosaccharyl transferase complex // inferred from sequence or structural similarity /// 0016021 // integral to membrane // inferred from reviewed computational analysis
1424460_s_at	Lpcat1	1.55283	1.28807	-1.20554	lysophosphatidylcholine acyltransferase 1	0006111 // regulation of gluconeogenesis // inferred from mutant phenotype /// 0006350 // transcription // inferred from electronic annotation /// 0006355 // regulation of transcription, DNA-dependent // inferred from direct assay /// 0006355 // regulation of transcription, DNA-dependent // inferred from electronic annotation /// 0016568 // chromatin modification // inferred from electronic annot…	0005622 // intracellular // inferred from direct assay /// 0005634 // nucleus // inferred from direct assay /// 0005634 // nucleus // inferred from electronic annotation /// 0005737 // cytoplasm // inferred from electronic annotation /// 0005829 // cytosol // inferred from direct assay /// 0016020 // membrane // inferred from direct assay
1452148_at	Lrpap1	-1.20404	-1.51543	-1.25861	low density lipoprotein receptor-related protein associated protein 1	0006355 // regulation of transcription, DNA-dependent // inferred from electronic annotation /// 0006355 // regulation of transcription, DNA-dependent // inferred from reviewed computational analysis	0005622 // intracellular // inferred from electronic annotation /// 0005622 // intracellular // inferred from reviewed computational analysis /// 0005634 // nucleus // inferred from electronic annotation
1451804_a_at	Lrrc16a	1.75392	1.57415	-1.1142	leucine rich repeat containing 16A	0007605 // sensory perception of sound // inferred from sequence or structural similarity	0005737 // cytoplasm // inferred from electronic annotation /// 0005856 // cytoskeleton // inferred from electronic annotation /// 0015629 // actin cytoskeleton // inferred from sequence or structural similarity
1428394_at	Lrrc8a	-1.33342	-1.51881	-1.13904	phytanoyl-CoA dioxygenase domain containing 1 /// leucine rich repeat containing 8A	0002053 // positive regulation of mesenchymal cell proliferation // inferred from genetic interaction /// 0007165 // signal transduction // inferred from electronic annotation /// 0008286 // insulin receptor signaling pathway // inferred from electronic annotation /// 0008286 // insulin receptor signaling pathway // inferred from sequence or structural similarity /// 0030073 // insulin secretion …	0005634 // nucleus // inferred from direct assay /// 0005737 // cytoplasm // inferred from direct assay /// 0005792 // microsome // inferred from direct assay
1435186_s_at	Lrrcc1	1.51039	1.45024	-1.04148	leucine rich repeat and coiled-coil domain containing 1	0008152 // metabolic process // inferred from electronic annotation	0005737 // cytoplasm // inferred from electronic annotation
1458423_at	Luc7l2	1.10889	-1.60914	-1.78436	LUC7-like 2 (S. cerevisiae)	0006548 // histidine catabolic process // inferred from electronic annotation /// 0006584 // catecholamine metabolic process // inferred from reviewed computational analysis /// 0006810 // transport // inferred from electronic annotation /// 0055114 // oxidation reduction // inferred from electronic annotation	0005615 // extracellular space // inferred from reviewed computational analysis /// 0016020 // membrane // inferred from electronic annotation /// 0016021 // integral to membrane // inferred from reviewed computational analysis /// 0016021 // integral to membrane // inferred from electronic annotation
1449328_at	Ly75	4.83198	10.1606	2.10278	lymphocyte antigen 75	0006334 // nucleosome assembly // inferred from electronic annotation	0000786 // nucleosome // inferred from electronic annotation /// 0005634 // nucleus // inferred from electronic annotation /// 0005694 // chromosome // inferred from electronic annotation
1438403_s_at	Malat1	1.35246	-1.24939	-1.68974	metastasis associated lung adenocarcinoma transcript 1 (non-coding RNA)	0006810 // transport // inferred from electronic annotation /// 0006811 // ion transport // inferred from reviewed computational analysis /// 0006811 // ion transport // inferred from electronic annotation /// 0006812 // cation transport // inferred from reviewed computational analysis /// 0006816 // calcium ion transport // inferred from direct assay /// 0006816 // calcium ion transport // infer…	0005737 // cytoplasm // inferred from direct assay /// 0005783 // endoplasmic reticulum // inferred from electronic annotation /// 0005789 // endoplasmic reticulum membrane // inferred from electronic annotation /// 0005792 // microsome // inferred from direct assay /// 0005938 // cell cortex // inferred from direct assay /// 0016020 // membrane // inferred from electronic annotation /// 0016021 …
1451290_at	Map1lc3a	-1.99999	-1.35784	1.47292	microtubule-associated protein 1 light chain 3 alpha	0006810 // transport // inferred from electronic annotation /// 0006811 // ion transport // inferred from reviewed computational analysis /// 0006811 // ion transport // inferred from electronic annotation /// 0006812 // cation transport // inferred from reviewed computational analysis /// 0006816 // calcium ion transport // inferred from direct assay /// 0006816 // calcium ion transport // infer…	0005737 // cytoplasm // inferred from direct assay /// 0005783 // endoplasmic reticulum // inferred from electronic annotation /// 0005789 // endoplasmic reticulum membrane // inferred from electronic annotation /// 0005792 // microsome // inferred from direct assay /// 0005938 // cell cortex // inferred from direct assay /// 0016020 // membrane // inferred from electronic annotation /// 0016021 …
1427084_a_at	Map4k5	1.57983	1.47877	-1.06834	mitogen-activated protein kinase kinase kinase kinase 5	0007155 // cell adhesion // inferred from reviewed computational analysis /// 0007155 // cell adhesion // inferred from electronic annotation /// 0007275 // multicellular organismal development // inferred from electronic annotation	0005576 // extracellular region // inferred from electronic annotation /// 0005615 // extracellular space // inferred from reviewed computational analysis
1440553_at	Mecr	-1.02762	-2.00479	-1.9509	mitochondrial trans-2-enoyl-CoA reductase		0005622 // intracellular // inferred from electronic annotation
1450992_a_at	Meis1	1.32947	1.52146	1.14441	Meis homeobox 1	0007596 // blood coagulation // inferred from electronic annotation	0005576 // extracellular region // inferred from electronic annotation /// 0005615 // extracellular space // inferred from reviewed computational analysis
1428643_at	Mgat5	-1.51042	-1.12707	1.34013	mannoside acetylglucosaminyltransferase 5	0006417 // regulation of translation // inferred from reviewed computational analysis /// 0006950 // response to stress // inferred from reviewed computational analysis /// 0007165 // signal transduction // inferred from reviewed computational analysis /// 0008285 // negative regulation of cell proliferation // inferred from reviewed computational analysis	0005634 // nucleus // inferred from direct assay
1453760_at	Mier1	1.45506	1.59859	1.09864	mesoderm induction early response 1 homolog (Xenopus laevis	0005975 // carbohydrate metabolic process // inferred from electronic annotation /// 0006044 // N-acetylglucosamine metabolic process // inferred from electronic annotation
1431939_a_at	Mina	1.69793	1.33742	-1.26956	myc induced nuclear antigen	0006464 // protein modification process // inferred from electronic annotation /// 0006512 // ubiquitin cycle // inferred from electronic annotation /// 0016481 // negative regulation of transcription // inferred from direct assay /// 0016567 // protein ubiquitination // traceable author statement /// 0030217 // T cell differentiation // traceable author statement /// 0030324 // lung development …	0005622 // intracellular // inferred from electronic annotation
1451042_a_at	Mina	1.60072	1.17702	-1.35997	myc induced nuclear antigen
1418160_at	Mkrn3	1.51744	1.24319	-1.2206	makorin, ring finger protein, 3	0002474 // antigen processing and presentation of peptide antigen via MHC class I // inferred from electronic annotation /// 0006952 // defense response // traceable author statement /// 0006955 // immune response // inferred from reviewed computational analysis /// 0006955 // immune response // inferred from electronic annotation /// 0019882 // antigen processing and presentation // inferred fro…	0005886 // plasma membrane // inferred from electronic annotation /// 0005886 // plasma membrane // inferred from direct assay /// 0009897 // external side of plasma membrane // inferred from direct assay /// 0016020 // membrane // inferred from reviewed computational analysis /// 0016020 // membrane // inferred from electronic annotation /// 0016021 // integral to membrane // inferred from revie…
1440919_at	Mobkl2c	-1.90295	-1.32291	1.43846	MOB1, Mps One Binder kinase activator-like 2C (yeast)	0001523 // retinoid metabolic process // inferred from direct assay /// 0008152 // metabolic process // inferred from reviewed computational analysis /// 0008152 // metabolic process // inferred from electronic annotation /// 0008202 // steroid metabolic process // inferred from direct assay	0005615 // extracellular space // inferred from reviewed computational analysis
1451307_at	Mrpl14	-1.76454	-1.12566	1.56756	mitochondrial ribosomal protein L14		0005886 // plasma membrane // inferred from electronic annotation /// 0016020 // membrane // inferred from electronic annotation /// 0016021 // integral to membrane // inferred from reviewed computational analysis /// 0016021 // integral to membrane // inferred from electronic annotation
1422451_at	Mrps21	-1.62435	-1.04198	1.5589	mitochondrial ribosomal protein S21		0005634 // nucleus // not recorded /// 0005634 // nucleus // inferred from electronic annotation
1440699_at	Mtap2	1.31486	-1.91476	-2.51764	microtubule-associated protein 2		0005615 // extracellular space // inferred from reviewed computational analysis /// 0005886 // plasma membrane // inferred from electronic annotation /// 0016020 // membrane // inferred from electronic annotation /// 0031225 // anchored to membrane // inferred from electronic annotation
1440847_at	Mtss1	1.59715	1.07362	-1.48763	metastasis suppressor 1	0007155 // cell adhesion // inferred from reviewed computational analysis /// 0007155 // cell adhesion // inferred from electronic annotation /// 0007275 // multicellular organismal development // inferred from electronic annotation	0005576 // extracellular region // inferred from electronic annotation /// 0005615 // extracellular space // inferred from reviewed computational analysis
1434274_at	Mycbp2	1.82267	1.24497	-1.46403	MYC binding protein 2	0031424 // keratinization // inferred from electronic annotation	0005626 // insoluble fraction // inferred from direct assay /// 0005737 // cytoplasm // inferred from electronic annotation /// 0005856 // cytoskeleton // inferred from electronic annotation /// 0043292 // contractile fiber // inferred from direct assay
1454900_s_at	Mycbp2	1.53402	1.13433	-1.35236	MYC binding protein 2
1418122_at	Myh11	-1.01957	1.81627	1.85181	myosin, heavy polypeptide 11, smooth muscle	0006334 // nucleosome assembly // inferred from electronic annotation	0000786 // nucleosome // inferred from electronic annotation /// 0005622 // intracellular // inferred from electronic annotation /// 0005634 // nucleus // inferred from electronic annotation /// 0005694 // chromosome // inferred from electronic annotation
1425505_at	Mylk	-2.08685	-2.27569	-1.09049	myosin, light polypeptide kinase	0006334 // nucleosome assembly // inferred from electronic annotation	0000786 // nucleosome // inferred from electronic annotation /// 0005634 // nucleus // inferred from electronic annotation /// 0005694 // chromosome // inferred from electronic annotation
1454731_at	Myo10	-1.59342	-1.81078	-1.13641	myosin X
1421385_a_at	Myo7a	-1.63137	-2.02782	-1.24302	myosin VIIa	0001932 // regulation of protein amino acid phosphorylation // inferred from direct assay /// 0006260 // DNA replication // inferred from electronic annotation /// 0006275 // regulation of DNA replication // inferred from mutant phenotype /// 0006355 // regulation of transcription, DNA-dependent // inferred from electronic annotation /// 0016044 // membrane organization and biogenesis // inferred…	0005634 // nucleus // inferred from electronic annotation /// 0005737 // cytoplasm // inferred from electronic annotation /// 0005783 // endoplasmic reticulum // inferred from sequence or structural similarity /// 0005794 // Golgi apparatus // inferred from sequence or structural similarity /// 0005829 // cytosol // inferred from sequence or structural similarity /// 0005886 // plasma membrane //…
1435914_at	Ncor1	1.21125	-1.8456	-2.23549	nuclear receptor co-repressor 1		0016020 // membrane // inferred from electronic annotation /// 0016021 // integral to membrane // inferred from electronic annotation
1444760_at	Ncor1	-1.48713	-1.84285	-1.23919	nuclear receptor co-repressor 1		0016020 // membrane // inferred from electronic annotation /// 0016021 // integral to membrane // inferred from electronic annotation
1430713_s_at	Ndufa13	-1.47812	1.02639	1.51714	NADH dehydrogenase (ubiquinone) 1 alpha subcomplex, 13	0016055 // Wnt receptor signaling pathway // inferred from electronic annotation /// 0019933 // cAMP-mediated signaling // inferred from sequence or structural similarity /// 0030643 // cellular phosphate ion homeostasis // inferred from mutant phenotype	0012505 // endomembrane system // inferred from electronic annotation /// 0016020 // membrane // inferred from electronic annotation /// 0016324 // apical plasma membrane // inferred from direct assay /// 0045177 // apical part of cell // inferred from direct assay
1428464_at	Ndufa3	-1.68868	-1.2102	1.39537	NADH dehydrogenase (ubiquinone) 1 alpha subcomplex, 3	0006805 // xenobiotic metabolic process // inferred from electronic annotation /// 0008152 // metabolic process // inferred from electronic annotation /// 0009636 // response to toxin // inferred from electronic annotation /// 0019439 // aromatic compound catabolic process // inferred from electronic annotation	0005615 // extracellular space // inferred from reviewed computational analysis /// 0005737 // cytoplasm // inferred from electronic annotation /// 0005777 // peroxisome // inferred from electronic annotation
1452790_x_at	Ndufa3	-1.60838	-1.17695	1.36656	NADH dehydrogenase (ubiquinone) 1 alpha subcomplex, 3	0007595 // lactation // inferred from mutant phenotype /// 0030155 // regulation of cell adhesion // inferred from mutant phenotype /// 0030856 // regulation of epithelial cell differentiation // inferred from mutant phenotype	0016020 // membrane // inferred from electronic annotation /// 0016021 // integral to membrane // inferred from electronic annotation
1456854_at	Neurl	-2.06654	-4.29703	-2.07934	neuralized-like homolog (Drosophila)	0007165 // signal transduction // inferred from reviewed computational analysis /// 0007165 // signal transduction // inferred from electronic annotation /// 0007186 // G-protein coupled receptor protein signaling pathway // inferred from reviewed computational analysis /// 0007186 // G-protein coupled receptor protein signaling pathway // inferred from electronic annotation	0005834 // heterotrimeric G-protein complex // inferred from reviewed computational analysis /// 0005834 // heterotrimeric G-protein complex // inferred from electronic annotation /// 0005886 // plasma membrane // inferred from electronic annotation /// 0016020 // membrane // inferred from electronic annotation
1425901_at	Nfatc2	-1.5122	-1.60407	-1.06075	nuclear factor of activated T-cells, cytoplasmic, calcineurin-dependent 2	0006897 // endocytosis // inferred from electronic annotation	0009897 // external side of plasma membrane // inferred from direct assay /// 0016020 // membrane // inferred from electronic annotation /// 0016021 // integral to membrane // inferred from electronic annotation
1458676_at	Nktr	-1.07734	-2.00176	-1.85807	natural killer tumor recognition sequence	0008152 // metabolic process // inferred from electronic annotation	0005886 // plasma membrane // inferred from electronic annotation /// 0016020 // membrane // inferred from electronic annotation /// 0031225 // anchored to membrane // inferred from electronic annotation
1421867_at	Nr3c1	1.15226	1.52777	1.32589	nuclear receptor subfamily 3, group C, member 1	0008152 // metabolic process // inferred from electronic annotation	0005886 // plasma membrane // inferred from electronic annotation /// 0016020 // membrane // inferred from electronic annotation /// 0031225 // anchored to membrane // inferred from electronic annotation
1445570_at	Nsun4	1.55562	-1.13259	-1.76188	NOL1/NOP2/Sun domain family, member 4	0007276 // gamete generation // inferred from electronic annotation
1458353_at	Nwd1	1.20806	1.65108	1.36671	NACHT and WD repeat domain containing 1	0006665 // sphingolipid metabolic process // inferred from direct assay /// 0006668 // sphinganine-1-phosphate metabolic process // inferred from direct assay /// 0006670 // sphingosine metabolic process // inferred from direct assay /// 0006915 // apoptosis // inferred from direct assay	0005624 // membrane fraction // inferred from direct assay /// 0005739 // mitochondrion // inferred from direct assay /// 0005783 // endoplasmic reticulum // inferred from direct assay /// 0005783 // endoplasmic reticulum // inferred from electronic annotation /// 0005789 // endoplasmic reticulum membrane // inferred from electronic annotation /// 0005794 // Golgi apparatus // inferred from direc…
1416823_a_at	Osbpl1a	1.5832	2.06646	1.30524	oxysterol binding protein-like 1A	0006817 // phosphate transport // inferred from electronic annotation /// 0006917 // induction of apoptosis // inferred from sequence or structural similarity /// 0006919 // caspase activation // inferred from sequence or structural similarity /// 0007155 // cell adhesion // inferred from electronic annotation /// 0007166 // cell surface receptor linked signal transduction // inferred from direct…	0005576 // extracellular region // inferred from electronic annotation /// 0005578 // proteinaceous extracellular matrix // inferred from electronic annotation /// 0005581 // collagen // inferred from electronic annotation /// 0005587 // collagen type IV // inferred from direct assay /// 0005604 // basement membrane // inferred from direct assay /// 0005604 // basement membrane // inferred from e…
1460192_at	Osbpl1a	1.60598	2.15572	1.34232	oxysterol binding protein-like 1A	0006350 // transcription // inferred from electronic annotation /// 0006355 // regulation of transcription, DNA-dependent // inferred from direct assay /// 0006355 // regulation of transcription, DNA-dependent // inferred from electronic annotation /// 0006357 // regulation of transcription from RNA polymerase II promoter // inferred by curator /// 0007275 // multicellular organismal development …	0005634 // nucleus // inferred from direct assay /// 0005634 // nucleus // inferred from electronic annotation /// 0005667 // transcription factor complex // inferred from direct assay
1456845_at	Oxa1l	-1.50998	-1.69333	-1.12143	Oxidase assembly 1-like
1440981_at	Pak7	1.82505	1.73792	-1.05013	p21 (CDKN1A)-activated kinase 7	0008152 // metabolic process // inferred from electronic annotation
1437334_x_at	Parn	1.52266	1.26933	-1.19958	poly(A)-specific ribonuclease (deadenylation nuclease)	0001525 // angiogenesis // inferred from electronic annotation /// 0002051 // osteoblast fate commitment // inferred from genetic interaction /// 0006350 // transcription // inferred from electronic annotation /// 0006355 // regulation of transcription, DNA-dependent // inferred from electronic annotation /// 0007179 // transforming growth factor beta receptor signaling pathway // inferred from d…	0005622 // intracellular // inferred from electronic annotation /// 0005634 // nucleus // inferred from direct assay /// 0005634 // nucleus // inferred from electronic annotation /// 0005667 // transcription factor complex // inferred from electronic annotation /// 0005737 // cytoplasm // inferred from electronic annotation
1455388_at	Pcmtd1	2.00515	1.47969	-1.35512	protein-L-isoaspartate (D-aspartate) O-methyltransferase domain containing 1	0000018 // regulation of DNA recombination // inferred from sequence or structural similarity	0005634 // nucleus // inferred from direct assay /// 0005634 // nucleus // inferred from electronic annotation
1448312_at	Pcsk2	-2.38166	-3.07542	-1.29129	proprotein convertase subtilisin/kexin type 2	0006512 // ubiquitin cycle // inferred from electronic annotation	0000139 // Golgi membrane // inferred from electronic annotation /// 0005737 // cytoplasm // inferred from electronic annotation /// 0005783 // endoplasmic reticulum // inferred from electronic annotation /// 0005789 // endoplasmic reticulum membrane // inferred from electronic annotation /// 0005794 // Golgi apparatus // inferred from electronic annotation /// 0016020 // membrane // inferred fro…
1439917_at	Pdzd8	1.03108	-1.7724	-1.82749	PDZ domain containing 8	0007249 // I-kappaB kinase/NF-kappaB cascade // inferred from direct assay /// 0007254 // JNK cascade // inferred from direct assay /// 0007266 // Rho protein signal transduction // inferred from direct assay	0016020 // membrane // inferred from electronic annotation /// 0016021 // integral to membrane // inferred from reviewed computational analysis /// 0016021 // integral to membrane // inferred from electronic annotation
1446144_at	Pex5l	1.24442	-1.3324	-1.65807	peroxisomal biogenesis factor 5-like	0006072 // glycerol-3-phosphate metabolic process // inferred from sequence or structural similarity /// 0006127 // glycerophosphate shuttle // inferred from sequence or structural similarity /// 0006810 // transport // inferred from electronic annotation /// 0008643 // carbohydrate transport // inferred from electronic annotation /// 0015794 // glycerol-3-phosphate transport // inferred from seq…	0016020 // membrane // inferred from electronic annotation /// 0016021 // integral to membrane // inferred from reviewed computational analysis /// 0016021 // integral to membrane // inferred from electronic annotation
1444584_at	Pgbd1	-2.3872	1.11038	2.65071	piggyBac transposable element derived 1		0005886 // plasma membrane // inferred from electronic annotation /// 0016020 // membrane // inferred from electronic annotation /// 0016021 // integral to membrane // inferred from reviewed computational analysis /// 0016021 // integral to membrane // inferred from electronic annotation
1437563_at	Phf20l1	1.66436	1.23336	-1.34946	PHD finger protein 20-like 1	0001525 // angiogenesis // inferred from electronic annotation /// 0001568 // blood vessel development // inferred from mutant phenotype /// 0007155 // cell adhesion // inferred from electronic annotation /// 0007229 // integrin-mediated signaling pathway // inferred from electronic annotation /// 0007275 // multicellular organismal development // inferred from electronic annotation /// 0030154 /…	0005886 // plasma membrane // inferred from direct assay /// 0008305 // integrin complex // inferred from electronic annotation /// 0009897 // external side of plasma membrane // inferred from direct assay /// 0016020 // membrane // inferred from electronic annotation /// 0016021 // integral to membrane // inferred from electronic annotation
1416489_at	Pi4k2b	-1.35578	-2.03367	-1.5	phosphatidylinositol 4-kinase type 2 beta	0006334 // nucleosome assembly // inferred from electronic annotation /// 0006334 // nucleosome assembly // inferred from reviewed computational analysis /// 0006334 // nucleosome assembly // non-traceable author statement /// 0051276 // chromosome organization and biogenesis // inferred from reviewed computational analysis	0000786 // nucleosome // inferred from electronic annotation /// 0000786 // nucleosome // inferred from reviewed computational analysis /// 0005634 // nucleus // inferred from electronic annotation /// 0005634 // nucleus // inferred from reviewed computational analysis /// 0005694 // chromosome // inferred from electronic annotation /// 0005694 // chromosome // inferred from reviewed computationa…
1452328_s_at	Pja2	1.4286	1.57203	1.1004	praja 2, RING-H2 motif containing	0006350 // transcription // inferred from electronic annotation /// 0006355 // regulation of transcription, DNA-dependent // inferred from electronic annotation	0005634 // nucleus // inferred from electronic annotation /// 0005667 // transcription factor complex // inferred from electronic annotation
1417753_at	Pkd2	1.65108	1.86805	1.13141	polycystic kidney disease 2	0000122 // negative regulation of transcription from RNA polymerase II promoter // inferred from direct assay /// 0001657 // ureteric bud development // inferred from mutant phenotype /// 0006350 // transcription // inferred from electronic annotation /// 0006355 // regulation of transcription, DNA-dependent // inferred from electronic annotation /// 0008285 // negative regulation of cell prolife…	0005634 // nucleus // inferred from electronic annotation
1441870_s_at	Pkd2	1.5096	1.67538	1.10982	polycystic kidney disease 2
1419835_s_at	Plec1	1.5841	2.11245	1.33354	plectin 1	0006397 // mRNA processing // inferred from electronic annotation	0005634 // nucleus // inferred from electronic annotation /// 0030529 // ribonucleoprotein complex // inferred from electronic annotation
1434610_at	Plec1	1.66065	2.031	1.22302	plectin 1	0006810 // transport // inferred from electronic annotation /// 0006869 // lipid transport // inferred from electronic annotation /// 0008202 // steroid metabolic process // inferred from electronic annotation
1435363_at	Plekhg1	-2.98063	-2.87165	1.03795	pleckstrin homology domain containing, family G (with RhoGef domain) member 1	0006468 // protein amino acid phosphorylation // inferred from electronic annotation /// 0007242 // intracellular signaling cascade // inferred from electronic annotation	0005737 // cytoplasm // inferred from electronic annotation
1427597_at	Plekhh2	-2.47225	-3.28482	-1.32868	pleckstrin homology domain containing, family H (with MyTH4 domain) member 2	0006468 // protein amino acid phosphorylation // inferred from electronic annotation	0005737 // cytoplasm // inferred from electronic annotation /// 0016020 // membrane // inferred from electronic annotation
1417963_at	Pltp	-1.14599	-1.93485	-1.68837	phospholipid transfer protein
1419716_a_at	Pou2f1	-1.30532	-1.51322	-1.15927	POU domain, class 2, transcription factor 1	0009117 // nucleotide metabolic process // inferred from electronic annotation /// 0009168 // purine ribonucleoside monophosphate biosynthetic process // inferred from electronic annotation
1439675_at	Ppara	-1.11144	-1.71039	-1.53889	peroxisome proliferator activated receptor alpha	0009117 // nucleotide metabolic process // inferred from electronic annotation /// 0009168 // purine ribonucleoside monophosphate biosynthetic process // inferred from electronic annotation
1444759_at	Prickle1	-1.16147	-2.01579	-1.73554	prickle like 1 (Drosophila)		0005615 // extracellular space // inferred from reviewed computational analysis /// 0016021 // integral to membrane // inferred from reviewed computational analysis
1450519_a_at	Prkaca	-1.46205	1.02294	1.49559	protein kinase, cAMP dependent, catalytic, alpha	0006512 // ubiquitin cycle // inferred from electronic annotation	0005634 // nucleus // inferred from electronic annotation
1447720_x_at	Prkaca	-1.4198	1.11502	1.58311	protein kinase, cAMP dependent, catalytic, alpha
1422673_at	Prkd1	1.59743	1.53792	-1.03869	protein kinase D1	0006355 // regulation of transcription, DNA-dependent // inferred from electronic annotation	0005622 // intracellular // inferred from electronic annotation /// 0005634 // nucleus // inferred from electronic annotation
1447623_s_at	Prkd1	1.51427	1.4645	-1.03398	protein kinase D1	0006814 // sodium ion transport // inferred from sequence or structural similarity /// 0006885 // regulation of pH // inferred from sequence or structural similarity	0005886 // plasma membrane // inferred from sequence or structural similarity
1426482_at	Prkrir	1.25857	1.53068	1.21621	protein-kinase, interferon-inducible double stranded RNA dependent inhibitor, repressor of (P58 repressor)
1448556_at	Prlr	1.02169	1.81979	1.78114	prolactin receptor
1426246_at	Pros1	1.81034	2.15069	1.18801	protein S (alpha)
1417667_a_at	Pter	2.05238	2.80111	1.36481	phosphotriesterase related
1452427_s_at	Ptplad1	1.42669	1.57862	1.10649	protein tyrosine phosphatase-like A domain containing 1
1419640_at	Purb	-1.6276	-1.49321	1.09	purine rich element binding protein B	0006508 // proteolysis // inferred from reviewed computational analysis /// 0006508 // proteolysis // inferred from electronic annotation
1428800_a_at	Pus7l	-1.40181	-1.83656	-1.31013	pseudouridylate synthase 7 homolog (S. cerevisiae)-like		0005576 // extracellular region // inferred from electronic annotation /// 0005578 // proteinaceous extracellular matrix // traceable author statement /// 0005764 // lysosome // inferred from electronic annotation /// 0005765 // lysosomal membrane // inferred from electronic annotation /// 0016020 // membrane // inferred from electronic annotation
1447264_at	Rab11fip1	1.36267	2.05137	1.5054	RAB11 family interacting protein 1 (class I)	0006810 // transport // inferred from electronic annotation /// 0006811 // ion transport // inferred from electronic annotation /// 0006821 // chloride transport // inferred from reviewed computational analysis /// 0006821 // chloride transport // inferred from electronic annotation	0005737 // cytoplasm // inferred from electronic annotation /// 0005886 // plasma membrane // inferred from electronic annotation /// 0016020 // membrane // inferred from reviewed computational analysis /// 0016020 // membrane // inferred from electronic annotation
1434062_at	Rabgap1l	2.03472	1.59491	-1.27576	RAB GTPase activating protein 1-like	0006355 // regulation of transcription, DNA-dependent // inferred from electronic annotation	0005622 // intracellular // inferred from electronic annotation /// 0005634 // nucleus // inferred from electronic annotation
1453365_at	Rabgap1l	2.4246	2.03005	-1.19436	RAB GTPase activating protein 1-like
1457246_at	Rai16	2.21703	1.1824	-1.87503	retinoic acid induced 16	0007264 // small GTPase mediated signal transduction // inferred from electronic annotation /// 0051056 // regulation of small GTPase mediated signal transduction // inferred from electronic annotation	0005622 // intracellular // inferred from electronic annotation
1454906_at	Rarb	1.59717	1.88498	1.1802	retinoic acid receptor, beta	0006352 // transcription initiation // inferred from electronic annotation /// 0006366 // transcription from RNA polymerase II promoter // traceable author statement	0005667 // transcription factor complex // traceable author statement /// 0005669 // transcription factor TFIID complex // inferred from electronic annotation
1435218_at	Rasgef1a	1.95176	2.16865	1.11112	RasGEF domain family, member 1A	0006352 // transcription initiation // inferred from electronic annotation /// 0006366 // transcription from RNA polymerase II promoter // traceable author statement	0005667 // transcription factor complex // traceable author statement /// 0005669 // transcription factor TFIID complex // inferred from electronic annotation
1453979_at	Rbm12b	1.49239	1.49913	1.00452	RNA binding motif protein 12B
1425522_at	Rbm25	1.27978	-1.36623	-1.74847	RNA binding motif protein 25	0006468 // protein amino acid phosphorylation // inferred from sequence or structural similarity /// 0006468 // protein amino acid phosphorylation // inferred from reviewed computational analysis /// 0006468 // protein amino acid phosphorylation // inferred from electronic annotation /// 0006605 // protein targeting // inferred from reviewed computational analysis /// 0007243 // protein kinase ca…	0005737 // cytoplasm // inferred from direct assay /// 0005737 // cytoplasm // inferred from electronic annotation /// 0005856 // cytoskeleton // inferred from electronic annotation /// 0015629 // actin cytoskeleton // inferred from direct assay
1428343_at	Rcor3	1.47541	-1.40852	-2.07815	REST corepressor 3	0030163 // protein catabolic process // inferred from sequence or structural similarity
1445728_at	Rdh18	2.29766	3.83229	1.66791	retinol dehydrogenase 18
1427963_s_at	Rdh9	4.18259	8.63544	2.06462	retinol dehydrogenase 9	0006810 // transport // inferred from reviewed computational analysis /// 0006810 // transport // inferred from electronic annotation /// 0006811 // ion transport // inferred from electronic annotation /// 0006814 // sodium ion transport // inferred from reviewed computational analysis /// 0006814 // sodium ion transport // inferred from electronic annotation /// 0015705 // iodide transport // in…	0005886 // plasma membrane // inferred from electronic annotation /// 0016020 // membrane // inferred from reviewed computational analysis /// 0016020 // membrane // inferred from electronic annotation /// 0016021 // integral to membrane // inferred from reviewed computational analysis /// 0016021 // integral to membrane // inferred from electronic annotation
1443694_at	Rgs20	3.21337	2.65932	-1.20834	regulator of G-protein signaling 20	0007017 // microtubule-based process // inferred from electronic annotation /// 0007018 // microtubule-based movement // inferred from electronic annotation	0005871 // kinesin complex // inferred from electronic annotation /// 0005874 // microtubule // inferred from electronic annotation /// 0005875 // microtubule associated complex // inferred from reviewed computational analysis /// 0005875 // microtubule associated complex // inferred from electronic annotation
1443768_at	Rhoa	-1.27342	-1.5548	-1.22096	Ras homolog gene family, member A	0031103 // axon regeneration // traceable author statement	0005886 // plasma membrane // inferred from electronic annotation /// 0016020 // membrane // inferred from electronic annotation /// 0016021 // integral to membrane // inferred from electronic annotation /// 0031225 // anchored to membrane // inferred from electronic annotation /// 0046658 // anchored to plasma membrane // inferred from electronic annotation /// 0046658 // anchored to plasma memb…
1443875_at	Rimbp3	2.66732	3.25535	1.22046	RIMS binding protein 3
1428498_at	Rnf219	1.93057	2.38494	1.23535	ring finger protein 219	0006350 // transcription // inferred from electronic annotation /// 0006355 // regulation of transcription, DNA-dependent // inferred from electronic annotation /// 0045449 // regulation of transcription // inferred from electronic annotation	0005622 // intracellular // inferred from electronic annotation /// 0005634 // nucleus // inferred from electronic annotation
1428078_at	Rnft1	1.55429	1.40669	-1.10492	ring finger protein, transmembrane 1
1455819_at	Rod1	1.2037	1.65952	1.37869	ROD1 regulator of differentiation 1 (S. pombe)	0006817 // phosphate transport // inferred from electronic annotation	0005576 // extracellular region // inferred from sequence or structural similarity /// 0005576 // extracellular region // inferred from direct assay /// 0005615 // extracellular space // inferred from sequence or structural similarity /// 0005737 // cytoplasm // inferred from electronic annotation /// 0005887 // integral to plasma membrane // inferred from sequence or structural similarity /// 00…
1448444_at	Rpe	-1.36547	-1.78106	-1.30436	ribulose-5-phosphate-3-epimerase	0006817 // phosphate transport // inferred from electronic annotation /// 0006917 // induction of apoptosis // inferred from sequence or structural similarity /// 0006919 // caspase activation // inferred from sequence or structural similarity /// 0007155 // cell adhesion // inferred from electronic annotation /// 0007166 // cell surface receptor linked signal transduction // inferred from direct…	0005576 // extracellular region // inferred from electronic annotation /// 0005578 // proteinaceous extracellular matrix // inferred from electronic annotation /// 0005581 // collagen // inferred from electronic annotation /// 0005587 // collagen type IV // inferred from direct assay /// 0005604 // basement membrane // inferred from direct assay /// 0005604 // basement membrane // inferred from e…
1421837_at	Rps18	-1.69569	-1.89432	-1.11714	ribosomal protein S18
1452118_at	Rrp1b	-1.24874	-1.59047	-1.27366	ribosomal RNA processing 1 homolog B (S. cerevisiae)
1436868_at	Rtn4rl1	1.08388	1.87304	1.72808	reticulon 4 receptor-like 1	0001988 // positive regulation of heart rate in baroreceptor response to decreased systemic arterial blood pressure // inferred from mutant phenotype /// 0006810 // transport // inferred from electronic annotation /// 0006811 // ion transport // inferred from mutant phenotype /// 0006811 // ion transport // inferred from electronic annotation /// 0006816 // calcium ion transport // not recorded /…	0005615 // extracellular space // inferred from reviewed computational analysis /// 0005624 // membrane fraction // inferred from direct assay /// 0005886 // plasma membrane // not recorded /// 0005886 // plasma membrane // inferred from electronic annotation /// 0009897 // external side of plasma membrane // inferred from direct assay /// 0016020 // membrane // inferred from electronic annotatio…
1415964_at	Scd1	2.21004	5.63124	2.54803	stearoyl-Coenzyme A desaturase 1	0006810 // transport // inferred from electronic annotation /// 0006811 // ion transport // inferred from electronic annotation /// 0006816 // calcium ion transport // inferred from mutant phenotype /// 0006874 // cellular calcium ion homeostasis // inferred from mutant phenotype /// 0007050 // cell cycle arrest // inferred from direct assay /// 0007259 // JAK-STAT cascade // inferred from direct…	0005783 // endoplasmic reticulum // traceable author statement /// 0005929 // cilium // inferred from direct assay /// 0005932 // basal body // inferred from sequence or structural similarity /// 0005932 // basal body // inferred from electronic annotation /// 0015629 // actin cytoskeleton // inferred from electronic annotation /// 0016020 // membrane // inferred from electronic annotation /// 00…
1457412_at	Scn8a	1.44838	1.60295	1.10672	sodium channel, voltage-gated, type VIII, alpha
1444811_at	Sec62	-1.15073	-1.71327	-1.48885	SEC62 homolog (S. cerevisiae)		0005737 // cytoplasm // inferred from electronic annotation
1418562_at	Sf3b1	-1.05528	-1.50288	-1.42415	splicing factor 3b, subunit 1	0006810 // transport // inferred from electronic annotation /// 0015031 // protein transport // inferred from electronic annotation /// 0016192 // vesicle-mediated transport // inferred from electronic annotation	0005737 // cytoplasm // inferred from electronic annotation /// 0005886 // plasma membrane // inferred from electronic annotation /// 0016020 // membrane // inferred from electronic annotation /// 0016021 // integral to membrane // inferred from electronic annotation
1439058_at	Sfpq	2.07308	1.40719	-1.47321	splicing factor proline/glutamine rich (polypyrimidine tract binding protein associated)	0008152 // metabolic process // inferred from electronic annotation
1441466_at	Sfrs10	-1.01721	-1.62391	-1.59643	splicing factor, arginine/serine-rich 10 (transformer 2 homolog, Drosophila)	0006917 // induction of apoptosis // inferred from sequence or structural similarity /// 0010165 // response to X-ray // inferred from sequence or structural similarity	0005783 // endoplasmic reticulum // inferred from sequence or structural similarity
1424997_at	Sfrs8	-1.03875	-1.53113	-1.47402	splicing factor, arginine/serine-rich 8	0006810 // transport // inferred from electronic annotation /// 0007186 // G-protein coupled receptor protein signaling pathway // inferred from electronic annotation /// 0015031 // protein transport // inferred from electronic annotation	0005768 // endosome // inferred from electronic annotation /// 0016020 // membrane // inferred from electronic annotation /// 0016021 // integral to membrane // inferred from electronic annotation /// 0031410 // cytoplasmic vesicle // inferred from electronic annotation /// 0055037 // recycling endosome // inferred from electronic annotation
1450015_x_at	Sgpp1	1.673	1.8215	1.08876	sphingosine-1-phosphate phosphatase 1	0006350 // transcription // inferred from electronic annotation /// 0006355 // regulation of transcription, DNA-dependent // inferred from electronic annotation /// 0045449 // regulation of transcription // inferred from electronic annotation /// 0045892 // negative regulation of transcription, DNA-dependent // inferred from direct assay	0005634 // nucleus // inferred from direct assay /// 0005634 // nucleus // inferred from electronic annotation
1418895_at	Skap2	1.28816	2.40206	1.86473	src family associated phosphoprotein 2
1460623_at	Skap2	1.68407	2.45024	1.45495	src family associated phosphoprotein 2	0005975 // carbohydrate metabolic process // inferred from electronic annotation /// 0008152 // metabolic process // inferred from electronic annotation	0009341 // beta-galactosidase complex // inferred from electronic annotation
1452492_a_at	Slc37a2	1.32331	2.07064	1.56475	solute carrier family 37 (glycerol-3-phosphate transporter), member 2		0016021 // integral to membrane // inferred from reviewed computational analysis
1454344_at	Slc44a1	1.24421	-1.40317	-1.74583	solute carrier family 44, member 1
1436239_at	Slc5a5	1.81202	2.03865	1.12507	solute carrier family 5 (sodium iodide symporter), member 5	0006350 // transcription // inferred from electronic annotation /// 0006355 // regulation of transcription, DNA-dependent // inferred from electronic annotation	0005634 // nucleus // inferred from electronic annotation
1438115_a_at	Slc9a3r1	1.00865	1.82746	1.81178	solute carrier family 9 (sodium/hydrogen exchanger), member 3 regulator 1
1424659_at	Slit2	2.40471	1.76365	-1.36348	slit homolog 2 (Drosophila)
1451873_a_at	Smad5	1.48371	1.49889	1.01023	MAD homolog 5 (Drosophila)	0007165 // signal transduction // inferred from electronic annotation /// 0007242 // intracellular signaling cascade // inferred from reviewed computational analysis /// 0007242 // intracellular signaling cascade // inferred from electronic annotation	0005622 // intracellular // inferred from electronic annotation
1452276_at	Smarcad1	1.51554	1.5743	1.03877	SWI/SNF-related, matrix-associated actin-dependent regulator of chromatin, subfamily a, containing DEAD/H box 1	0006810 // transport // inferred from electronic annotation /// 0006811 // ion transport // inferred from electronic annotation /// 0006821 // chloride transport // inferred from reviewed computational analysis /// 0006821 // chloride transport // inferred from electronic annotation	0005737 // cytoplasm // inferred from electronic annotation /// 0005886 // plasma membrane // inferred from electronic annotation /// 0016020 // membrane // inferred from reviewed computational analysis /// 0016020 // membrane // inferred from electronic annotation
1416999_at	Smpd2	-1.44753	-1.5308	-1.05752	sphingomyelin phosphodiesterase 2, neutral		0005794 // Golgi apparatus // inferred from electronic annotation /// 0016020 // membrane // inferred from electronic annotation /// 0016021 // integral to membrane // inferred from electronic annotation
1439306_at	Solh	-1.1839	-1.83918	-1.55349	Small optic lobes homolog (Drosophila)	0001525 // angiogenesis // inferred from electronic annotation /// 0007165 // signal transduction // inferred from electronic annotation /// 0007166 // cell surface receptor linked signal transduction // inferred from electronic annotation /// 0007186 // G-protein coupled receptor protein signaling pathway // inferred from electronic annotation /// 0007275 // multicellular organismal development …	0000139 // Golgi membrane // inferred from electronic annotation /// 0005615 // extracellular space // inferred from reviewed computational analysis /// 0005794 // Golgi apparatus // inferred from electronic annotation /// 0005886 // plasma membrane // inferred from electronic annotation /// 0016020 // membrane // inferred from electronic annotation /// 0016021 // integral to membrane // inferred…
1428794_at	Specc1	1.66536	2.87116	1.72405	sperm antigen with calponin homology and coiled-coil domains 1	0006334 // nucleosome assembly // inferred from electronic annotation	0000786 // nucleosome // inferred from electronic annotation /// 0005634 // nucleus // inferred from electronic annotation /// 0005694 // chromosome // inferred from electronic annotation
1458440_at	Specc1	1.78282	2.59877	1.45767	sperm antigen with calponin homology and coiled-coil domains 1
1429121_at	Spopl	1.63316	2.08623	1.27742	speckle-type POZ protein-like	0006355 // regulation of transcription, DNA-dependent // inferred from reviewed computational analysis	0005622 // intracellular // inferred from reviewed computational analysis /// 0005622 // intracellular // inferred from electronic annotation /// 0005634 // nucleus // inferred from electronic annotation
1421012_at	Srprb	-1.55866	1.07679	1.67835	signal recognition particle receptor, B subunit		0016020 // membrane // inferred from electronic annotation /// 0016021 // integral to membrane // inferred from electronic annotation
1438688_at	Srrm2	-1.15378	-1.55596	-1.34858	serine/arginine repetitive matrix 2	0006810 // transport // inferred from electronic annotation /// 0006811 // ion transport // inferred from electronic annotation /// 0006814 // sodium ion transport // non-traceable author statement /// 0006814 // sodium ion transport // inferred from electronic annotation /// 0007517 // muscle development // inferred from mutant phenotype /// 0007626 // locomotory behavior // inferred from mutant…	0001518 // voltage-gated sodium channel complex // inferred by curator /// 0001518 // voltage-gated sodium channel complex // inferred from electronic annotation /// 0005624 // membrane fraction // inferred from direct assay /// 0016020 // membrane // inferred from electronic annotation /// 0016021 // integral to membrane // inferred from electronic annotation /// 0030425 // dendrite // inferred …
1460229_at	Stag3	-2.36598	-2.28513	1.03538	stromal antigen 3	0006355 // regulation of transcription, DNA-dependent // inferred from electronic annotation	0005622 // intracellular // inferred from electronic annotation /// 0005634 // nucleus // inferred from electronic annotation
1436324_at	Stard9	2.42121	2.61688	1.08082	START domain containing 9
1435878_at	Stk38l	1.48269	1.53051	1.03225	serine/threonine kinase 38 like		0005634 // nucleus // not recorded /// 0005634 // nucleus // inferred from electronic annotation
1445297_at	Stxbp5l	1.40254	1.50823	1.07536	syntaxin binding protein 5-like
1442764_at	Suv420h1	1.6985	1.52946	-1.11052	suppressor of variegation 4-20 homolog 1 (Drosophila)	0008285 // negative regulation of cell proliferation // inferred from mutant phenotype /// 0042113 // B cell activation // inferred from electronic annotation	0005737 // cytoplasm // inferred from direct assay /// 0005737 // cytoplasm // inferred from electronic annotation /// 0005886 // plasma membrane // not recorded /// 0005886 // plasma membrane // inferred from electronic annotation
1422118_at	Sync	-2.95895	-1.32171	2.23873	syncoilin	0006122 // mitochondrial electron transport, ubiquinol to cytochrome c // inferred from electronic annotation /// 0006810 // transport // inferred from electronic annotation /// 0055114 // oxidation reduction // inferred from electronic annotation	0005739 // mitochondrion // inferred from direct assay /// 0005739 // mitochondrion // inferred from electronic annotation /// 0005743 // mitochondrial inner membrane // inferred from direct assay /// 0005743 // mitochondrial inner membrane // inferred from electronic annotation /// 0005746 // mitochondrial respiratory chain // inferred from electronic annotation /// 0016020 // membrane // inferr…
1423258_at	Syt9	-1.78034	-2.19946	-1.23541	synaptotagmin IX	0006412 // translation // inferred from electronic annotation	0005622 // intracellular // inferred from electronic annotation /// 0005840 // ribosome // inferred from electronic annotation /// 0030529 // ribonucleoprotein complex // inferred from electronic annotation
1435302_at	Taf4b	1.85026	1.86675	1.00891	TAF4B RNA polymerase II, TATA box binding protein (TBP)-associated factor	0006939 // smooth muscle contraction // inferred from direct assay /// 0006939 // smooth muscle contraction // inferred from mutant phenotype /// 0006939 // smooth muscle contraction // inferred from sequence or structural similarity /// 0006941 // striated muscle contraction // inferred from electronic annotation /// 0030241 // muscle thick filament assembly // inferred from sequence or structur…	0001725 // stress fiber // inferred from direct assay /// 0005859 // muscle myosin complex // inferred from direct assay /// 0005863 // striated muscle thick filament // inferred from electronic annotation /// 0016459 // myosin complex // inferred from direct assay /// 0016459 // myosin complex // inferred from electronic annotation /// 0030485 // smooth muscle contractile fiber // inferred from …
1435303_at	Taf4b	1.80287	1.84158	1.02147	TAF4B RNA polymerase II, TATA box binding protein (TBP)-associated factor	0006486 // protein amino acid glycosylation // inferred from reviewed computational analysis /// 0006915 // apoptosis // inferred from reviewed computational analysis /// 0006915 // apoptosis // inferred from electronic annotation /// 0006916 // anti-apoptosis // inferred from reviewed computational analysis	0005792 // microsome // inferred from reviewed computational analysis /// 0008250 // oligosaccharyl transferase complex // inferred from reviewed computational analysis /// 0016020 // membrane // inferred from electronic annotation /// 0016021 // integral to membrane // inferred from reviewed computational analysis /// 0016021 // integral to membrane // inferred from electronic annotation
1442312_at	Tbl1xr1	-1.95705	-1.49831	1.30617	transducin (beta)-like 1X-linked receptor 1		0005622 // intracellular // inferred from electronic annotation /// 0005634 // nucleus // inferred from direct assay
1424531_a_at	Tcea3	2.82977	2.3822	-1.18788	transcription elongation factor A (SII), 3		0005783 // endoplasmic reticulum // inferred from electronic annotation /// 0005789 // endoplasmic reticulum membrane // inferred from electronic annotation /// 0016020 // membrane // inferred from electronic annotation /// 0016021 // integral to membrane // inferred from reviewed computational analysis /// 0016021 // integral to membrane // inferred from electronic annotation /// 0030529 // ribo…
1451081_a_at	Tcf25	-1.62016	-1.61557	1.00284	transcription factor 25 (basic helix-loop-helix)	0006810 // transport // inferred from electronic annotation /// 0006888 // ER to Golgi vesicle-mediated transport // inferred from sequence or structural similarity /// 0016192 // vesicle-mediated transport // inferred from electronic annotation	0000139 // Golgi membrane // inferred from electronic annotation /// 0005783 // endoplasmic reticulum // inferred from electronic annotation /// 0005789 // endoplasmic reticulum membrane // inferred from electronic annotation /// 0005793 // ER-Golgi intermediate compartment // inferred from sequence or structural similarity /// 0005794 // Golgi apparatus // inferred from electronic annotation ///…
1426639_a_at	Tcf7l2	-1.70789	-1.8628	-1.0907	transcription factor 7-like 2, T-cell specific, HMG-box	0006800 // oxygen and reactive oxygen species metabolic process // inferred from electronic annotation /// 0006810 // transport // inferred from electronic annotation /// 0006915 // apoptosis // inferred from direct assay /// 0006915 // apoptosis // inferred from electronic annotation /// 0008624 // induction of apoptosis by extracellular signals // inferred from electronic annotation /// 0008624…	0005634 // nucleus // inferred from direct assay /// 0005634 // nucleus // inferred from electronic annotation /// 0005654 // nucleoplasm // inferred from electronic annotation /// 0005654 // nucleoplasm // inferred from sequence or structural similarity /// 0005737 // cytoplasm // inferred from electronic annotation /// 0005737 // cytoplasm // inferred from sequence or structural similarity /// …
1429428_at	Tcf7l2	-2.12934	-2.20247	-1.03434	transcription factor 7-like 2, T-cell specific, HMG-box	0006412 // translation // inferred from electronic annotation	0005622 // intracellular // inferred from electronic annotation /// 0005840 // ribosome // inferred from electronic annotation /// 0030529 // ribonucleoprotein complex // inferred from electronic annotation
1460204_at	Tec	1.68818	2.22766	1.31957	cytoplasmic tyrosine kinase, Dscr28C related (Drosophila)	0006334 // nucleosome assembly // inferred from reviewed computational analysis /// 0006334 // nucleosome assembly // inferred from electronic annotation /// 0051276 // chromosome organization and biogenesis // inferred from reviewed computational analysis	0000786 // nucleosome // inferred from reviewed computational analysis /// 0000786 // nucleosome // inferred from electronic annotation /// 0005634 // nucleus // inferred from reviewed computational analysis /// 0005634 // nucleus // inferred from electronic annotation /// 0005694 // chromosome // inferred from reviewed computational analysis /// 0005694 // chromosome // inferred from electronic …
1438033_at	Tef	-1.23918	-1.81417	-1.46401	thyrotroph embryonic factor
1417670_at	Timm44	-1.06743	-1.57009	-1.47091	translocase of inner mitochondrial membrane 44	0001707 // mesoderm formation // inferred from genetic interaction /// 0006468 // protein amino acid phosphorylation // inferred from direct assay /// 0006468 // protein amino acid phosphorylation // inferred from electronic annotation /// 0046777 // protein amino acid autophosphorylation // inferred from direct assay /// 0046827 // positive regulation of protein export from nucleus // inferred f…	0005634 // nucleus // inferred from electronic annotation /// 0005737 // cytoplasm // inferred from direct assay /// 0005737 // cytoplasm // inferred from electronic annotation /// 0005739 // mitochondrion // inferred from direct assay /// 0005886 // plasma membrane // inferred from direct assay /// 0031594 // neuromuscular junction // inferred from direct assay
1460227_at	Timp1	-1.36186	-1.50616	-1.10596	tissue inhibitor of metalloproteinase 1		0016020 // membrane // inferred from electronic annotation /// 0016021 // integral to membrane // inferred from reviewed computational analysis /// 0016021 // integral to membrane // inferred from electronic annotation
1456663_x_at	Tm2d2	-1.54237	-1.07408	1.43599	TM2 domain containing 2
1428098_a_at	Tm7sf3	1.46409	2.38148	1.6266	transmembrane 7 superfamily member 3
1452664_a_at	Tm7sf3	1.55875	2.21161	1.41884	transmembrane 7 superfamily member 3
1455148_at	Tmem130	1.76748	2.66892	1.51001	transmembrane protein 130	0001707 // mesoderm formation // inferred from genetic interaction /// 0006468 // protein amino acid phosphorylation // inferred from direct assay /// 0006468 // protein amino acid phosphorylation // inferred from electronic annotation /// 0046777 // protein amino acid autophosphorylation // inferred from direct assay /// 0046827 // positive regulation of protein export from nucleus // inferred f…	0005634 // nucleus // inferred from electronic annotation /// 0005737 // cytoplasm // inferred from direct assay /// 0005737 // cytoplasm // inferred from electronic annotation /// 0005739 // mitochondrion // inferred from direct assay /// 0005886 // plasma membrane // inferred from direct assay /// 0031594 // neuromuscular junction // inferred from direct assay
1437915_at	Tom1l2	-1.0149	-1.55788	-1.53502	target of myb1-like 2 (chicken)		0005576 // extracellular region // inferred from electronic annotation
1441487_at	Trim2	-1.15893	-1.72834	-1.49133	tripartite motif-containing 2	0006810 // transport // inferred from electronic annotation	0016020 // membrane // inferred from electronic annotation /// 0016021 // integral to membrane // inferred from electronic annotation
1425647_at	Trim60	1.50762	1.62278	1.07639	tripartite motif-containing 60	0006810 // transport // inferred from electronic annotation /// 0045454 // cell redox homeostasis // inferred from electronic annotation /// 0055114 // oxidation reduction // inferred from electronic annotation	0005737 // cytoplasm // inferred from electronic annotation /// 0005739 // mitochondrion // inferred from direct assay
1418577_at	Trim8	-1.21533	1.29912	1.57886	tripartite motif protein 8
1460239_at	Tspan13	-1.43475	1.08763	1.56048	tetraspanin 13	0006268 // DNA unwinding during replication // inferred from sequence or structural similarity /// 0006350 // transcription // inferred from electronic annotation /// 0006355 // regulation of transcription, DNA-dependent // inferred from electronic annotation /// 0006915 // apoptosis // non-traceable author statement /// 0008283 // cell proliferation // non-traceable author statement /// 0030154 …	0005634 // nucleus // inferred from direct assay /// 0005634 // nucleus // inferred from electronic annotation /// 0005634 // nucleus // inferred from sequence or structural similarity /// 0005662 // DNA replication factor A complex // inferred from direct assay
1427636_at	Tspy-ps	1.27238	2.66475	2.09431	testis specific protein-Y encoded, pseudogene		0005739 // mitochondrion // inferred from direct assay /// 0016020 // membrane // inferred from electronic annotation /// 0016021 // integral to membrane // inferred from reviewed computational analysis /// 0016021 // integral to membrane // inferred from electronic annotation
1428846_at	Ttc14	1.53439	1.44942	-1.05862	tetratricopeptide repeat domain 14	0045103 // intermediate filament-based process // inferred from direct assay	0005737 // cytoplasm // inferred from direct assay /// 0005737 // cytoplasm // inferred from electronic annotation /// 0005829 // cytosol // inferred from direct assay /// 0005882 // intermediate filament // inferred from sequence or structural similarity /// 0005882 // intermediate filament // inferred from electronic annotation /// 0030018 // Z disc // inferred from direct assay /// 0042383 // …
1433460_at	Ttc7b	1.73074	1.51753	-1.1405	tetratricopeptide repeat domain 7B	0006412 // translation // inferred from electronic annotation	0005622 // intracellular // inferred from electronic annotation /// 0005739 // mitochondrion // inferred from direct assay /// 0005739 // mitochondrion // inferred from electronic annotation /// 0005743 // mitochondrial inner membrane // inferred from direct assay /// 0005840 // ribosome // inferred from electronic annotation /// 0030529 // ribonucleoprotein complex // inferred from electronic an…
1443481_at	Tube1	1.10554	-1.36453	-1.50854	epsilon-tubulin 1	0001649 // osteoblast differentiation // inferred from electronic annotation /// 0006355 // regulation of transcription, DNA-dependent // inferred from direct assay /// 0006355 // regulation of transcription, DNA-dependent // inferred from mutant phenotype /// 0006355 // regulation of transcription, DNA-dependent // inferred from electronic annotation /// 0007155 // cell adhesion // inferred from…	0005634 // nucleus // inferred by curator /// 0005634 // nucleus // inferred from direct assay /// 0005634 // nucleus // not recorded /// 0005634 // nucleus // inferred from electronic annotation /// 0005667 // transcription factor complex // inferred from direct assay /// 0005887 // integral to plasma membrane // inferred from direct assay /// 0012505 // endomembrane system // inferred from elec…
1448548_at	Tulp4	1.70251	1.65328	-1.02978	tubby like protein 4	0006122 // mitochondrial electron transport, ubiquinol to cytochrome c // inferred from electronic annotation /// 0006810 // transport // inferred from electronic annotation /// 0055114 // oxidation reduction // inferred from electronic annotation	0005739 // mitochondrion // inferred from direct assay /// 0005739 // mitochondrion // inferred from reviewed computational analysis /// 0005739 // mitochondrion // inferred from electronic annotation /// 0005740 // mitochondrial envelope // inferred from electronic annotation /// 0005743 // mitochondrial inner membrane // inferred from direct assay /// 0005743 // mitochondrial inner membrane // …
1421662_a_at	Tusc3	1.11213	1.51637	1.36348	tumor suppressor candidate 3	0006796 // phosphate metabolic process // inferred from electronic annotation	0005615 // extracellular space // inferred from reviewed computational analysis /// 0005737 // cytoplasm // inferred from electronic annotation /// 0005739 // mitochondrion // inferred from direct assay /// 0005739 // mitochondrion // inferred from electronic annotation
1416119_at	Txn1	-1.59995	-1.10778	1.44429	thioredoxin 1	0006810 // transport // inferred from electronic annotation /// 0055114 // oxidation reduction // inferred from electronic annotation	0005739 // mitochondrion // inferred from electronic annotation /// 0005743 // mitochondrial inner membrane // inferred from direct assay /// 0005743 // mitochondrial inner membrane // inferred from electronic annotation /// 0005746 // mitochondrial respiratory chain // inferred from electronic annotation /// 0016020 // membrane // inferred from electronic annotation /// 0016021 // integral to me…
1446070_at	Tyw1	1.35143	-1.48491	-2.00675	tRNA-yW synthesizing protein 1 homolog (S. cerevisiae)	0006122 // mitochondrial electron transport, ubiquinol to cytochrome c // inferred from electronic annotation /// 0006810 // transport // inferred from electronic annotation /// 0055114 // oxidation reduction // inferred from electronic annotation	0005739 // mitochondrion // inferred from direct assay /// 0005739 // mitochondrion // inferred from reviewed computational analysis /// 0005739 // mitochondrion // inferred from electronic annotation /// 0005740 // mitochondrial envelope // inferred from electronic annotation /// 0005743 // mitochondrial inner membrane // inferred from direct assay /// 0005743 // mitochondrial inner membrane // …
1439482_at	Uhrf1bp1	1.5761	1.29927	-1.21307	UHRF1 (ICBP90) binding protein 1	0006122 // mitochondrial electron transport, ubiquinol to cytochrome c // inferred from electronic annotation /// 0006810 // transport // inferred from electronic annotation /// 0055114 // oxidation reduction // inferred from electronic annotation	0005739 // mitochondrion // inferred from direct assay /// 0005739 // mitochondrion // inferred from reviewed computational analysis /// 0005739 // mitochondrion // inferred from electronic annotation /// 0005740 // mitochondrial envelope // inferred from electronic annotation /// 0005743 // mitochondrial inner membrane // inferred from direct assay /// 0005743 // mitochondrial inner membrane // …
1443308_at	Unc13b	-1.53347	-1.50182	1.02107	unc-13 homolog B (C. elegans)
1448292_at	Uqcr	-1.65017	-1.176	1.40321	ubiquinol-cytochrome c reductase (6.4kD) subunit	0006464 // protein modification process // inferred from electronic annotation /// 0006512 // ubiquitin cycle // inferred from electronic annotation	0005737 // cytoplasm // inferred from electronic annotation
1416337_at	Uqcrb	-1.3991	1.15929	1.62196	ubiquinol-cytochrome c reductase binding protein	0006512 // ubiquitin cycle // inferred from electronic annotation
1442943_at	Usp20	-1.50702	-1.69936	-1.12763	Ubiquitin specific peptidase 20	0006122 // mitochondrial electron transport, ubiquinol to cytochrome c // inferred from electronic annotation /// 0006810 // transport // inferred from electronic annotation /// 0055114 // oxidation reduction // inferred from electronic annotation	0005739 // mitochondrion // inferred from direct assay /// 0005739 // mitochondrion // inferred from electronic annotation /// 0005743 // mitochondrial inner membrane // inferred from direct assay /// 0005743 // mitochondrial inner membrane // inferred from electronic annotation /// 0005746 // mitochondrial respiratory chain // inferred from reviewed computational analysis /// 0005746 // mitochon…
1423054_at	Wdr1	1.66149	1.76075	1.05974	WD repeat domain 1	0000122 // negative regulation of transcription from RNA polymerase II promoter // inferred from sequence or structural similarity /// 0006350 // transcription // inferred from electronic annotation /// 0006355 // regulation of transcription, DNA-dependent // inferred from electronic annotation	0005634 // nucleus // inferred from direct assay /// 0005634 // nucleus // inferred from electronic annotation
1443924_at	Wnk3	-1.32368	-1.83104	-1.3833	WNK lysine deficient protein kinase 3	0000045 // autophagic vacuole formation // inferred from electronic annotation /// 0000045 // autophagic vacuole formation // inferred from sequence or structural similarity /// 0006512 // ubiquitin cycle // inferred from electronic annotation /// 0006914 // autophagy // inferred from electronic annotation	0005737 // cytoplasm // inferred from electronic annotation /// 0005737 // cytoplasm // inferred from sequence or structural similarity /// 0005776 // autophagic vacuole // inferred from direct assay /// 0005776 // autophagic vacuole // inferred from electronic annotation /// 0005776 // autophagic vacuole // inferred from sequence or structural similarity /// 0005874 // microtubule // not recorde…
1433651_at	Wtip	-2.14355	-2.80516	-1.30865	WT1-interacting protein	0006412 // translation // inferred from reviewed computational analysis /// 0006412 // translation // inferred from electronic annotation /// 0042254 // ribosome biogenesis and assembly // inferred from electronic annotation	0005615 // extracellular space // inferred from reviewed computational analysis /// 0005622 // intracellular // inferred from reviewed computational analysis /// 0005622 // intracellular // inferred from electronic annotation /// 0005739 // mitochondrion // inferred from direct assay /// 0005739 // mitochondrion // inferred from electronic annotation /// 0005761 // mitochondrial ribosome // infer…
1427097_at	Wwp1	1.51494	1.53411	1.01265	WW domain containing E3 ubiquitin protein ligase 1		0016020 // membrane // inferred from electronic annotation /// 0016021 // integral to membrane // inferred from reviewed computational analysis /// 0016021 // integral to membrane // inferred from electronic annotation
1450777_at	Xrn2	1.66856	1.62618	-1.02607	5'-3' exoribonuclease 2	0010038 // response to metal ion // inferred from electronic annotation
1444012_at	Yipf3	-1.52866	-1.50854	1.01334	Yip1 domain family, member 3	0006350 // transcription // inferred from electronic annotation /// 0006355 // regulation of transcription, DNA-dependent // inferred from electronic annotation /// 0006357 // regulation of transcription from RNA polymerase II promoter // inferred from direct assay /// 0007275 // multicellular organismal development // inferred from electronic annotation	0005634 // nucleus // inferred from direct assay /// 0005634 // nucleus // inferred from electronic annotation /// 0005737 // cytoplasm // inferred from electronic annotation
1457293_at	Zbtb4	1.20285	-1.33947	-1.61119	zinc finger and BTB domain containing 4	0006810 // transport // inferred from electronic annotation /// 0055114 // oxidation reduction // inferred from electronic annotation	0005739 // mitochondrion // inferred from electronic annotation /// 0005743 // mitochondrial inner membrane // inferred from direct assay /// 0005743 // mitochondrial inner membrane // inferred from electronic annotation /// 0005746 // mitochondrial respiratory chain // inferred from electronic annotation /// 0016020 // membrane // inferred from electronic annotation /// 0016021 // integral to me…
1434894_at	Zc3h13	1.60858	1.2022	-1.33803	zinc finger CCCH type containing 13	0006486 // protein amino acid glycosylation // inferred from reviewed computational analysis /// 0006915 // apoptosis // inferred from reviewed computational analysis /// 0006915 // apoptosis // inferred from electronic annotation /// 0006916 // anti-apoptosis // inferred from reviewed computational analysis	0005792 // microsome // inferred from reviewed computational analysis /// 0008250 // oligosaccharyl transferase complex // inferred from reviewed computational analysis /// 0016020 // membrane // inferred from electronic annotation /// 0016021 // integral to membrane // inferred from reviewed computational analysis /// 0016021 // integral to membrane // inferred from electronic annotation
1430568_at	Zc3h13	1.49386	-1.02956	-1.53802	zinc finger CCCH type containing 13	0006754 // ATP biosynthetic process // inferred from electronic annotation /// 0006810 // transport // inferred from electronic annotation /// 0006811 // ion transport // inferred from electronic annotation /// 0015986 // ATP synthesis coupled proton transport // inferred from electronic annotation /// 0015992 // proton transport // not recorded /// 0015992 // proton transport // inferred from el…	0005739 // mitochondrion // inferred from electronic annotation /// 0005740 // mitochondrial envelope // not recorded /// 0005743 // mitochondrial inner membrane // inferred from direct assay /// 0005743 // mitochondrial inner membrane // inferred from electronic annotation /// 0016020 // membrane // inferred from electronic annotation /// 0016469 // proton-transporting two-sector ATPase complex …
1437979_at	Zcchc2	-1.81653	-2.08982	-1.15045	Zinc finger, CCHC domain containing 2		0005615 // extracellular space // inferred from reviewed computational analysis /// 0016020 // membrane // inferred from electronic annotation /// 0016021 // integral to membrane // inferred from reviewed computational analysis /// 0016021 // integral to membrane // inferred from electronic annotation
1446127_at	Zeb1	1.53373	-1.21181	-1.85859	Zinc finger E-box binding homeobox 1	0007049 // cell cycle // inferred from electronic annotation /// 0007059 // chromosome segregation // inferred from electronic annotation /// 0007065 // male meiosis sister chromatid cohesion // inferred from sequence or structural similarity /// 0007066 // female meiosis sister chromatid cohesion // inferred from sequence or structural similarity /// 0007126 // meiosis // inferred from electroni…	0000795 // synaptonemal complex // inferred from direct assay /// 0000802 // transverse filament // inferred from direct assay /// 0005634 // nucleus // inferred from electronic annotation
1437556_at	Zfhx4	1.74108	2.08653	1.19841	zinc finger homeodomain 4	0006487 // protein amino acid N-linked glycosylation // inferred from direct assay	0005794 // Golgi apparatus // inferred from electronic annotation /// 0016020 // membrane // inferred from electronic annotation /// 0016021 // integral to membrane // inferred from electronic annotation
1444631_at	Zfp410	-1.16379	-2.02433	-1.73943	Zinc finger protein 410
1427254_at	Zfp445	1.84888	1.59489	-1.15925	zinc finger protein 445
1427255_s_at	Zfp445	1.849	1.45224	-1.27321	zinc finger protein 445		0005576 // extracellular region // inferred from electronic annotation
1457566_at	Zfp677	1.04738	1.57007	1.49905	zinc finger protein 677	0035023 // regulation of Rho protein signal transduction // inferred from electronic annotation	0005622 // intracellular // inferred from electronic annotation
1436026_at	Zfp703	1.29609	2.34975	1.81296	zinc finger protein 703	0042384 // cilium biogenesis // not recorded	0005858 // axonemal dynein complex // not recorded /// 0035085 // cilium axoneme // not recorded
1434461_at	Zfp715	1.74595	1.75183	1.00337	zinc finger protein 715
1415689_s_at	Zkscan3	1.23433	-1.32617	-1.63692	zinc finger with KRAB and SCAN domains 3
1422551_at	Zkscan3	1.15475	-1.46553	-1.69232	zinc finger with KRAB and SCAN domains 3	0006468 // protein amino acid phosphorylation // inferred from direct assay /// 0006468 // protein amino acid phosphorylation // inferred from electronic annotation /// 0006950 // response to stress // inferred from sequence or structural similarity /// 0007243 // protein kinase cascade // inferred from direct assay /// 0032226 // positive regulation of synaptic transmission, dopaminergic // infe…	0005739 // mitochondrion // not recorded /// 0005739 // mitochondrion // inferred from electronic annotation /// 0005739 // mitochondrion // inferred from sequence or structural similarity
1435829_at	Zmat1	1.579	1.54284	-1.02344	zinc finger, matrin type 1	0006350 // transcription // inferred from electronic annotation /// 0006355 // regulation of transcription, DNA-dependent // inferred from electronic annotation /// 0006512 // ubiquitin cycle // inferred from electronic annotation /// 0007165 // signal transduction // inferred from reviewed computational analysis /// 0007601 // visual perception // inferred from reviewed computational analysis //…	0005634 // nucleus // inferred from electronic annotation /// 0005834 // heterotrimeric G-protein complex // inferred from reviewed computational analysis
1433869_at	Zxdc	1.68718	1.41299	-1.19405	ZXD family zinc finger C	0006887 // exocytosis // inferred from electronic annotation /// 0007242 // intracellular signaling cascade // inferred from reviewed computational analysis /// 0007242 // intracellular signaling cascade // inferred from electronic annotation /// 0007268 // synaptic transmission // inferred from mutant phenotype /// 0016082 // synaptic vesicle priming // inferred from mutant phenotype	0005737 // cytoplasm // inferred from electronic annotation /// 0005794 // Golgi apparatus // inferred from electronic annotation /// 0016020 // membrane // inferred from electronic annotation /// 0030054 // cell junction // inferred from electronic annotation /// 0045202 // synapse // inferred from electronic annotation
1446244_at	Zyg11b	-2.22024	-1.19274	1.86146	zyg-ll homolog B (C. elegans)	0030154 // cell differentiation // inferred from electronic annotation	0005737 // cytoplasm // inferred from electronic annotation /// 0005886 // plasma membrane // inferred from electronic annotation /// 0016020 // membrane // inferred from electronic annotation /// 0016021 // integral to membrane // inferred from reviewed computational analysis /// 0016021 // integral to membrane // inferred from electronic annotation
