# Supplementary material for: Distinct Signature of Altered Homeostasis in Aging Rod Photoreceptors: Implications for Retinal Diseases
Source: PLoS One. 2010 Nov 8;5(11):e13885. doi: 10.1371/journal.pone.0013885 (PMC2975639; doi:10.1371/journal.pone.0013885)
Supplement: Table S2 — 25 genes evaluated by quantitative RT-PCR (photoreceptor data). (0.02 MB XLS) [file pone.0013885.s002.xls]

## Sheet: SupTable2
			Microarray Fold Change		qPCR Fold Change (photoreceptors)		qPCR Primers
Gene Symbol	Gene Name	Function/Classification	5mo vs. 1.5mo	12mo vs. 1.5mo	5mo vs. 1.5mo2	12mo vs. 1.5mo3	Forward	Reverse
1110020P15Rik	RIKEN cDNA 1110020P15	mitochondrial electron transport, ubiquinol to cytochrome c	-4.7	-3.9	1.2	-1.4	GCGATCTACGAGCACATCAA	CGGCAACTTGAAACTCATCC
AI117581	expressed sequence AI117581	UNKNOWN	12.5	13.8	8.8	15.7	ACACCAACAAGGCACCTTTC	GGGGAAATGTTTGGTGACTG
Bst1	Bone marrow stromal cell antigen 1	metabolic process……..	2.2	3	1.8	-3.7	gctcccctcagactatgatctc	cgagcaggtggttattctcc
Btnl9	Butyrophilin-like 9	integral to membrane	4.3	4.2	154	215	tctttctgacaacttctctggtga	ggagatgtgtgggtctgagc
C030034E14Rik	RIKEN cDNA C030034E14	UNKNOWN	-6.9	-9	-15	-41198	GTGTTCCCTGTCTTTTTGGG	GAACGCTCATAAGCCTGGAC
Chrna7	Cholinergic receptor, nicotinic, alpha polypeptide 7	negative regulation of inflammatory response	1.3	2.4	3.6	2.4	ccctggctttgctggtatt	gcatgaagacagtcagagaaagtaa
Clic6	Chloride intracellular channel 6	chloride transport	4.1	5.4	5.3	4	ggagttcttagaggagaagttagttcc	tgagttggactcagggtgct
Col25a1	Collagen, type XXV, alpha 1	phosphate transport, beta-amyloid binding	5	9.2	-1.3	-1.9	TTCAGGAGAAAGTGGAGCGT	TGACCAGGAGGACCAGATTC
Col4a3	Collagen Type IVa3	Chemotaxis, Infiltration, Apoptosis, Angiogenesis, etc.	5	5.8	6.3	16.1	GCACTGTTTGTGAAGGTCCTG	CAGAACCTGCACTTGTGAACAT
Ctso	Cathepsin O	cysteine-type endopeptidase activity	1.7	2.8	1.2	1.5	CGCTGGCTAAATGAGACACA	CCAGCTCATCGCATCAACTA
Dirc2	Disrupted in renal carcinoma 2 (human)	membrane transporter	-1.1	2	1.6	-15.5	gacatgcaaaatagccacca	ccaacactctccacactcctc
Erap1	Endoplasmic reticulum aminopeptidase 1	proteolysis, positive regulation of angiogenesis	2.1	3.2	2.8	7	ccagagatttttgctgaagaca	aatttgatccactgcactgct
Etnk1	Ethanolamine kinase 1	ethanolamine kinase activity	1.7	1.6	-1.5	-1.1	CTCTCAACCTTGGCAGTCAC	TTGTACTCCCCCAAAAGAAA
Grem2	Gremlin 2 homolog, cysteine knot superfamily (Xenopus laevis)	extracellular region, cytokine	2.1	7.4	1597	4409	aggcttccatctcgtcattg	ccgtgtttcagctacctttacc
H2-K1	Histocompatibility 2, K1, K region	antigen processing and presentation of peptide antigen via MHC class I	1.2	2.2	1.6	3.4	GGCTGGTGAAGCAGAGAGAC	CAGCACCTCAGGGTGACTTT
Hfe	hemochromatosis	antigen processing and presentation of peptide antigen via MHC class I	3.3	2.2	4.3	3.9	cagctgaaacggctcctg	cgagtcactttcaccaaagtagg
Hspa2	Heat shock protein 2	mitochondria, response to stress	1.4	3.2	6.4	-3.5	gcgcctcacccaactagata	cttgccatgttggaataccc
Irf6	Interferon regulatory factor 6	proliferation and differentiation	1.6	3.7	4.9	4.9	gcttgctgctcctaacctga	ctttctggtgggcaatgag
Irs1	Insulin receptor substrate 1	positive regulation of mesenchymal cell proliferation, IGF signaling	2.5	5.5	4	5.6	ctatgccagcatcagcttcc	ttgctgaggtcatttaggtcttc
Itgav	Integrin alpha V	angiogenesis, apoptotic cell clearance	1.4	2	-2.1	1.4	gatcaaccctttgagaatcaaga	gcttggtgatgagatgactcc
Itpr2	Inositol 1,4,5-triphosphate receptor 2	Calcium ion transport	2	2.4	-1.1	-49.1	gctgagaagcgagggtgata	ttgtccaagagctccacgtt
Osbpl1a	Oxysterol binding protein-like 1A	lipid transport, steroid metabolic process	1.6	2.1	1.6	2.5	atcctgtggaaaggatgcag	cactgagaggcgacagcag
Rdh9	Retinol dehydrogenase 9	retinoid metabolic process, oxidoreductase activity	4.2	8.6	119	346	CTTGGGCCGAGTATCTTTGTG	CCCACAGCATCTGGGTATTT
Scd1	Stearoyl-Coenzyme A desaturase 1	fatty acid biosynthetic process	2.2	5.6	1.5	6.5	ttccctcctgcaagctctac	cagagcgctggtcatgtagt
Skap2	Src family associated phosphoprotein 2	negative regulation of cell proliferation	1.5	2.4	1.5	2.8	gtgctcccgacaaacgtatc	ccattcctcagcatctttgg
